# Supplementary material for: An at-leg pellet and associated Penicillium sp. provide multiple protections to mealybugs
Source: Commun Biol. 2024 May 16;7:580. doi: 10.1038/s42003-024-06287-2 (PMC11099121; doi:10.1038/s42003-024-06287-2)
Supplement: Supplementary file 4 — Supplementary Data 1 [file 42003_2024_6287_MOESM4_ESM.xlsx]

## Sheet: Fig.1e, f, g
Percentage of mealybugs forming pellets in two successive generations
First generation
Replicate	0PSS	1PSS	2PSS	3PSS	4PSS	5PSS	6PSS	Total number of samples
rep.1	2	1	3	1	6	3	4	20
rep.2	10	9	8	3	11	5	4	50
rep.3	17	10	5	6	6	3	7	54
rep.4	27	12	13	12	8	5	8	85
rep.5	24	18	17	11	12	3	6	91
Second generation
Replicate	0PSS	1PSS	2PSS	3PSS	4PSS	5PSS	6PSS	Total number of samples
rep.1	16	19	16	27	37	25	7	147
rep.2	5	11	10	22	16	18	12	94
rep.3	6	14	12	8	15	15	8	78
rep.4	5	11	13	17	19	18	15	98
rep.5	1	2	6	8	10	11	10	48
Percentage of mealybugs forming pellets on untreated and ultrasonic surface cleaned tomato leaves
Untreated
Replicate	With PSS	Without PSS	Total number of samples
rep.1	26	3	29
rep.2	19	4	23
rep.3	17	2	19
rep.4	23	6	29
rep.5	25	4	29
Surface cleaned
Replicate	With PSS	Without PSS	Total number of samples
rep.1	7	16	23
rep.2	10	20	30
rep.3	8	21	29
rep.4	6	17	23
rep.5	4	21	25

## Sheet: Fig. 2i, j
Butylparaben identified in pellets and rice extract with LC-MS analysis					Citrinin identified in pellets and rice extract with LC-MS analysis
Retention time (min)	Singal intensity （counts x 103）				Retention time (min)	Singal intensity （counts x 103）
	Pellets	Rice	Standard			Pellets	Rice	Standard
7.002	0.04226	0.04382	0.04214		4.507	0.04226	0.0459	0.04376
7.01	0.04224	0.04382	0.04212		4.516	0.04218	0.04568	0.0438
7.019	0.0422	0.04398	0.04204		4.524	0.04206	0.04568	0.04372
7.027	0.04218	0.04402	0.042		4.532	0.04202	0.04558	0.04386
7.036	0.0422	0.04402	0.0419		4.541	0.042	0.04554	0.04392
7.044	0.04218	0.04422	0.04198		4.549	0.04202	0.04546	0.04376
7.052	0.0423	0.04412	0.0422		4.558	0.04204	0.04552	0.0437
7.061	0.04236	0.04382	0.04234		4.566	0.04206	0.0455	0.04346
7.069	0.0424	0.04344	0.04246		4.574	0.04216	0.0456	0.0434
7.077	0.04244	0.04334	0.04256		4.583	0.0422	0.04528	0.0435
7.086	0.04252	0.0433	0.04258		4.591	0.0422	0.04496	0.04356
7.094	0.04246	0.04336	0.04254		4.599	0.04228	0.04508	0.04358
7.102	0.04244	0.04316	0.0424		4.608	0.04224	0.04554	0.0436
7.111	0.04232	0.04322	0.04218		4.616	0.04222	0.04588	0.04364
7.119	0.04226	0.04338	0.04204		4.624	0.0423	0.04668	0.04356
7.128	0.04218	0.0436	0.04204		4.633	0.04222	0.04724	0.0435
7.136	0.04204	0.0435	0.04204		4.641	0.0422	0.04806	0.04318
7.144	0.04196	0.04332	0.04204		4.65	0.04226	0.04924	0.04326
7.153	0.04196	0.04318	0.04204		4.658	0.04222	0.0502	0.04332
7.161	0.04206	0.04306	0.04208		4.666	0.04222	0.05188	0.04344
7.169	0.04226	0.04302	0.0421		4.675	0.04228	0.05318	0.04336
7.178	0.0423	0.0429	0.04232		4.683	0.04232	0.0535	0.04352
7.186	0.04234	0.04272	0.0423		4.691	0.04236	0.05392	0.0438
7.194	0.04244	0.04274	0.0424		4.7	0.04236	0.05396	0.04394
7.203	0.04248	0.04262	0.04248		4.708	0.04232	0.05358	0.04406
7.211	0.04244	0.04274	0.04248		4.716	0.04228	0.05358	0.04436
7.22	0.04238	0.04282	0.04242		4.725	0.04224	0.05244	0.04442
7.228	0.04224	0.04294	0.0425		4.733	0.04226	0.05276	0.04438
7.236	0.04238	0.04292	0.04236		4.741	0.04212	0.05266	0.04424
7.245	0.04242	0.04292	0.04238		4.75	0.0422	0.05242	0.04384
7.253	0.04234	0.04294	0.0423		4.758	0.0423	0.05206	0.0436
7.261	0.04236	0.043	0.04226		4.767	0.0423	0.052	0.04312
7.27	0.0424	0.04276	0.04222		4.775	0.04226	0.0513	0.04276
7.278	0.04244	0.0428	0.04218		4.783	0.04224	0.05116	0.04292
7.286	0.04242	0.04292	0.04204		4.792	0.04226	0.0504	0.0429
7.295	0.04236	0.043	0.04196		4.8	0.04226	0.05112	0.04312
7.303	0.0423	0.04306	0.04204		4.808	0.0422	0.05142	0.0434
7.312	0.04238	0.04302	0.04206		4.817	0.04212	0.05142	0.04398
7.32	0.04232	0.043	0.04212		4.825	0.04224	0.05092	0.0443
7.328	0.0423	0.04308	0.04212		4.833	0.04224	0.05118	0.04454
7.337	0.04228	0.0429	0.04212		4.842	0.04228	0.05112	0.04458
7.345	0.04226	0.04278	0.0421		4.85	0.04214	0.051	0.04452
7.353	0.04228	0.04268	0.04208		4.859	0.04216	0.05	0.04414
7.362	0.0423	0.04254	0.04206		4.867	0.04214	0.04922	0.04392
7.37	0.04226	0.04254	0.04206		4.875	0.04214	0.04864	0.04332
7.378	0.04234	0.04244	0.042		4.884	0.04206	0.0482	0.0432
7.387	0.0423	0.04236	0.04202		4.892	0.04216	0.04752	0.0431
7.395	0.04228	0.04254	0.04202		4.9	0.04214	0.0468	0.04288
7.403	0.04228	0.04248	0.04204		4.909	0.04216	0.0463	0.04326
7.412	0.04216	0.0427	0.04212		4.917	0.0422	0.04588	0.0434
7.42	0.04214	0.0428	0.04208		4.925	0.04228	0.04572	0.04388
7.429	0.04206	0.04286	0.04216		4.934	0.04226	0.04564	0.04424
7.437	0.04204	0.04298	0.0422		4.942	0.04222	0.04544	0.04422
7.445	0.04222	0.0432	0.04234		4.951	0.04214	0.04572	0.0441
7.454	0.04226	0.0433	0.04238		4.959	0.04212	0.04612	0.0441
7.462	0.04248	0.0435	0.04236		4.967	0.0421	0.04608	0.0437
7.47	0.04272	0.0435	0.0424		4.976	0.04202	0.04602	0.04348
7.479	0.04296	0.04368	0.04252		4.984	0.04196	0.04596	0.04296
7.487	0.04298	0.0437	0.04246		4.992	0.04218	0.0455	0.0429
7.495	0.04298	0.04368	0.04256		5.001	0.04224	0.04568	0.04308
7.504	0.04278	0.0434	0.04244		5.009	0.04234	0.04534	0.04348
7.512	0.04272	0.04316	0.04236		5.017	0.04242	0.045	0.0436
7.521	0.04262	0.04302	0.04246		5.026	0.04252	0.04544	0.0437
7.529	0.0425	0.0428	0.04238		5.034	0.04252	0.04556	0.04374
7.537	0.04238	0.04264	0.04226		5.043	0.0425	0.04536	0.04384
7.546	0.04246	0.04272	0.04236		5.051	0.04232	0.04552	0.04408
7.554	0.04248	0.04288	0.0424		5.059	0.0423	0.04504	0.04408
7.562	0.04274	0.0431	0.0425		5.068	0.04224	0.04516	0.04398
7.571	0.04282	0.0432	0.04274		5.076	0.04224	0.04516	0.04426
7.579	0.04286	0.04326	0.04272		5.084	0.04224	0.04512	0.04462
7.587	0.04296	0.04336	0.04274		5.093	0.04242	0.0454	0.04488
7.596	0.04298	0.04344	0.04276		5.101	0.04246	0.04554	0.04486
7.604	0.04296	0.04334	0.04272		5.109	0.04244	0.04542	0.04474
7.613	0.04292	0.0435	0.04276		5.118	0.04248	0.04518	0.04478
7.621	0.04268	0.04362	0.0428		5.126	0.04248	0.0449	0.04474
7.629	0.0426	0.04378	0.04262		5.135	0.04242	0.04476	0.04446
7.638	0.0425	0.04386	0.04258		5.143	0.04242	0.0447	0.04436
7.646	0.04244	0.04394	0.04252		5.151	0.04232	0.0444	0.04464
7.654	0.04254	0.04388	0.04242		5.16	0.04236	0.0443	0.04494
7.663	0.04254	0.04384	0.04234		5.168	0.04236	0.04458	0.04496
7.671	0.0425	0.04364	0.04222		5.176	0.04242	0.0447	0.04544
7.679	0.0427	0.04362	0.04218		5.185	0.04246	0.04486	0.04536
7.688	0.04276	0.04364	0.04222		5.193	0.04244	0.04532	0.04566
7.696	0.04274	0.04362	0.04222		5.201	0.04236	0.04548	0.04556
7.705	0.04274	0.04354	0.04226		5.21	0.0425	0.04568	0.0452
7.713	0.04258	0.04346	0.04232		5.218	0.04246	0.0458	0.04502
7.721	0.04258	0.04342	0.0423		5.227	0.04248	0.04622	0.045
7.73	0.0426	0.04342	0.0423		5.235	0.0425	0.04674	0.04494
7.738	0.04236	0.04344	0.0424		5.243	0.04252	0.04706	0.045
7.746	0.04242	0.04332	0.04238		5.252	0.04262	0.0474	0.04472
7.755	0.04298	0.0434	0.04258		5.26	0.04266	0.0477	0.0446
7.763	0.04322	0.0434	0.0428		5.268	0.04258	0.04842	0.04462
7.771	0.04392	0.04332	0.04408		5.277	0.04258	0.0489	0.04462
7.78	0.04556	0.04334	0.0483		5.285	0.04252	0.04874	0.04446
7.788	0.04994	0.0438	0.05634		5.293	0.0424	0.04906	0.04442
7.797	0.06062	0.04436	0.07374		5.302	0.04232	0.04918	0.0447
7.805	0.07992	0.04612	0.10662		5.31	0.04222	0.04982	0.045
7.813	0.11026	0.04952	0.15516		5.318	0.04216	0.0504	0.04506
7.822	0.15666	0.05602	0.23004		5.327	0.04218	0.05078	0.04502
7.83	0.21888	0.06428	0.3274		5.335	0.04226	0.05114	0.04502
7.838	0.29816	0.07066	0.44346		5.344	0.0423	0.0514	0.04528
7.847	0.38994	0.0777	0.57674		5.352	0.04228	0.05098	0.04484
7.855	0.49052	0.07934	0.71484		5.36	0.04224	0.05026	0.0447
7.863	0.59444	0.08266	0.85512		5.369	0.04224	0.04936	0.04436
7.872	0.69786	0.08332	0.99464		5.377	0.04238	0.0492	0.04434
7.88	0.79368	0.08442	1.1153		5.385	0.04232	0.04908	0.0443
7.889	0.88314	0.08486	1.22698		5.394	0.0423	0.049	0.04404
7.897	0.96034	0.08582	1.32314		5.402	0.04228	0.04902	0.0436
7.905	1.0257	0.08682	1.39822		5.41	0.04226	0.04926	0.04388
7.914	1.0717	0.08814	1.4626		5.419	0.04232	0.04972	0.04366
7.922	1.11346	0.09332	1.51538		5.427	0.0424	0.04946	0.04346
7.93	1.14266	0.09548	1.54836		5.436	0.04226	0.0489	0.0433
7.939	1.16978	0.08786	1.57302		5.444	0.0424	0.04812	0.04318
7.947	1.18768	0.08782	1.58212		5.452	0.04244	0.04772	0.0432
7.955	1.19544	0.0868	1.58748		5.461	0.04252	0.04744	0.04326
7.964	1.19842	0.08514	1.58612		5.469	0.04264	0.04716	0.04346
7.972	1.20218	0.08526	1.5832		5.477	0.04254	0.04682	0.0437
7.98	1.19918	0.08328	1.5715		5.486	0.04248	0.0472	0.04388
7.989	1.19076	0.08206	1.56414		5.494	0.04248	0.04736	0.04392
7.997	1.17912	0.081	1.55584		5.502	0.04244	0.04812	0.04378
8.006	1.16358	0.082	1.54618		5.511	0.04244	0.04824	0.04366
8.014	1.14626	0.08094	1.53996		5.519	0.04236	0.04822	0.04386
8.022	1.13288	0.07854	1.5384		5.528	0.04232	0.0482	0.04354
8.031	1.11456	0.07836	1.52148		5.536	0.04232	0.0484	0.04382
8.039	1.09146	0.07458	1.50004		5.544	0.04224	0.0485	0.04414
8.047	1.0702	0.08294	1.48268		5.553	0.0423	0.0483	0.0444
8.056	1.047	0.0839	1.46016		5.561	0.04226	0.04782	0.04528
8.064	1.0203	0.08448	1.44286		5.569	0.04228	0.04776	0.04586
8.072	0.99176	0.08306	1.41696		5.578	0.04226	0.04772	0.04672
8.081	0.95122	0.08422	1.39122		5.586	0.04216	0.04762	0.04798
8.089	0.91574	0.08652	1.37018		5.594	0.04216	0.0473	0.05038
8.098	0.87096	0.09216	1.3434		5.603	0.04216	0.0467	0.05304
8.106	0.83476	0.0964	1.30184		5.611	0.0422	0.04676	0.05738
8.114	0.79488	0.09936	1.26416		5.62	0.04222	0.04712	0.0617
8.123	0.7604	0.10354	1.2161		5.628	0.04224	0.0472	0.06642
8.131	0.73128	0.09856	1.1589		5.636	0.04226	0.04696	0.07162
8.139	0.69554	0.09116	1.09776		5.645	0.04226	0.04692	0.07756
8.148	0.65664	0.09536	1.03398		5.653	0.04226	0.04672	0.08306
8.156	0.62522	0.09782	0.97494		5.661	0.04224	0.04678	0.09072
8.164	0.58382	0.08894	0.91874		5.67	0.04216	0.04712	0.09754
8.173	0.5432	0.08292	0.85654		5.678	0.04214	0.0471	0.10682
8.181	0.50236	0.08498	0.80152		5.686	0.04218	0.04682	0.11422
8.19	0.46158	0.08714	0.74706		5.695	0.04222	0.04734	0.12242
8.198	0.42784	0.11498	0.69262		5.703	0.0422	0.04746	0.13112
8.206	0.39208	0.10714	0.63848		5.712	0.04216	0.04804	0.14004
8.215	0.3565	0.09936	0.58762		5.72	0.04212	0.04812	0.1485
8.223	0.32834	0.0924	0.53756		5.728	0.04206	0.04776	0.1545
8.231	0.30074	0.08772	0.48922		5.737	0.04204	0.04766	0.15884
8.24	0.27532	0.0833	0.43934		5.745	0.04198	0.04784	0.16542
8.248	0.24874	0.07706	0.40346		5.753	0.04194	0.04746	0.16948
8.256	0.22792	0.07232	0.3696		5.762	0.04194	0.04724	0.1712
8.265	0.2094	0.06806	0.33758		5.77	0.04204	0.04672	0.17126
8.273	0.19328	0.06418	0.30386		5.778	0.04212	0.04678	0.17022
8.282	0.17576	0.06032	0.27474		5.787	0.04224	0.04686	0.17104
8.29	0.16136	0.05674	0.25298		5.795	0.04228	0.04688	0.17026
8.298	0.15068	0.0539	0.23568		5.804	0.0423	0.0472	0.167
8.307	0.13994	0.05286	0.21592		5.812	0.04234	0.04726	0.16416
8.315	0.12872	0.0515	0.19692		5.82	0.04242	0.04726	0.16122
8.323	0.11866	0.05016	0.1822		5.829	0.04228	0.04732	0.15972
8.332	0.11034	0.0499	0.16994		5.837	0.0422	0.04734	0.15588
8.34	0.10278	0.04962	0.15726		5.845	0.04216	0.04736	0.15278
8.348	0.09784	0.0491	0.14512		5.854	0.04214	0.04692	0.15048
8.357	0.0922	0.04898	0.13344		5.862	0.0421	0.04658	0.15
8.365	0.08716	0.04806	0.12596		5.87	0.04202	0.04656	0.14958
8.374	0.0822	0.04744	0.11946		5.879	0.04206	0.04662	0.15052
8.382	0.07826	0.04754	0.1133		5.887	0.0421	0.0468	0.15164
8.39	0.0749	0.04696	0.10568		5.895	0.0421	0.04678	0.15344
8.399	0.07212	0.04628	0.10108		5.904	0.04214	0.04678	0.1539
8.407	0.06902	0.04592	0.09556		5.912	0.04224	0.04742	0.1537
8.415	0.06566	0.04524	0.09238		5.921	0.04234	0.04712	0.1543
8.424	0.065	0.045	0.08724		5.929	0.04242	0.04734	0.15428
8.432	0.06338	0.04478	0.0849		5.937	0.04234	0.04758	0.1556
8.44	0.06234	0.04422	0.08286		5.946	0.04254	0.04792	0.1544
8.449	0.06172	0.04434	0.08106		5.954	0.04262	0.048	0.15594
8.457	0.06106	0.0444	0.0789		5.962	0.04262	0.04848	0.15754
8.466	0.06038	0.04426	0.07802		5.971	0.04258	0.04852	0.15894
8.474	0.05982	0.04408	0.07672		5.979	0.04248	0.0486	0.15936
8.482	0.05834	0.04352	0.07674		5.987	0.04246	0.0482	0.1607
8.491	0.05748	0.04338	0.07444		5.996	0.04238	0.04768	0.16216
8.499	0.05652	0.04322	0.07238		6.004	0.04222	0.04734	0.16602
8.507	0.05474	0.04302	0.07202		6.013	0.0422	0.04726	0.16634
8.516	0.05448	0.04346	0.07124		6.021	0.04216	0.04728	0.16718
8.524	0.05388	0.04378	0.07112		6.029	0.0421	0.04758	0.16892
8.532	0.05326	0.04398	0.06938		6.038	0.04216	0.0485	0.16934
8.541	0.05304	0.04418	0.06714		6.046	0.04212	0.04916	0.169
8.549	0.05334	0.04436	0.06558		6.054	0.04214	0.04946	0.1693
8.557	0.0539	0.04434	0.064		6.063	0.0421	0.0495	0.16824
8.566	0.0539	0.04432	0.06272		6.071	0.04204	0.05016	0.17002
8.574	0.05364	0.04412	0.06208		6.079	0.04206	0.05008	0.16932
8.583	0.05326	0.044	0.06126		6.088	0.04204	0.05012	0.16618
8.591	0.05254	0.04402	0.0613		6.096	0.04208	0.0505	0.16592
8.599	0.05168	0.04386	0.06174		6.105	0.0421	0.05066	0.16262
8.608	0.05092	0.04372	0.06072		6.113	0.04224	0.05108	0.1581
8.616	0.05012	0.0436	0.05978		6.121	0.04226	0.05078	0.15454
8.624	0.05054	0.04336	0.05868		6.13	0.04228	0.05018	0.15054
8.633	0.05054	0.04312	0.05768		6.138	0.04224	0.05018	0.14846
8.641	0.05008	0.04308	0.05692		6.146	0.04218	0.0501	0.14698
8.649	0.04984	0.04312	0.0572		6.155	0.04212	0.04998	0.14172
8.658	0.04926	0.04328	0.05732		6.163	0.04228	0.0507	0.14046
8.666	0.04868	0.04322	0.05778		6.171	0.04218	0.05094	0.13794
8.675	0.04842	0.0433	0.05764		6.18	0.0422	0.05166	0.1357
8.683	0.04814	0.04328	0.05766		6.188	0.04222	0.05198	0.13302
8.691	0.04838	0.04328	0.05682		6.197	0.04226	0.05216	0.12812
8.7	0.04934	0.0432	0.0569		6.205	0.0423	0.05212	0.12422
8.708	0.04936	0.04316	0.057		6.213	0.04232	0.05166	0.1217
8.716	0.04958	0.04314	0.05742		6.222	0.04226	0.05172	0.11856
8.725	0.04936	0.04326	0.05786		6.23	0.04236	0.0522	0.11524
8.733	0.049	0.04338	0.05776		6.238	0.04246	0.05218	0.1115
8.741	0.04838	0.0434	0.05754		6.247	0.04246	0.05218	0.10686
8.75	0.04784	0.0437	0.05728		6.255	0.04238	0.052	0.10492
8.758	0.04704	0.04368	0.0557		6.263	0.04246	0.05174	0.10198
8.767	0.0472	0.04362	0.05448		6.272	0.04236	0.05184	0.09968
8.775	0.04706	0.04384	0.0531		6.28	0.04234	0.05212	0.096
8.783	0.0469	0.0438	0.05262		6.289	0.04228	0.05234	0.09138
8.792	0.04642	0.04372	0.05238		6.297	0.04224	0.05252	0.08728
8.8	0.04676	0.04388	0.0525		6.305	0.04224	0.0528	0.085
8.808	0.0466	0.0436	0.05282		6.314	0.04224	0.05266	0.0818
8.817	0.04664	0.044	0.05296		6.322	0.04208	0.05274	0.07888
8.825	0.04672	0.0441	0.05264		6.33	0.04208	0.05284	0.07566
8.833	0.04702	0.04376	0.05284		6.339	0.04214	0.05204	0.07486
8.842	0.04784	0.04368	0.05308		6.347	0.04218	0.05242	0.0741
8.85	0.04798	0.04348	0.0534		6.355	0.04248	0.0528	0.07276
8.859	0.04768	0.04322	0.05342		6.364	0.04264	0.05278	0.07026
8.867	0.04752	0.04302	0.05352		6.372	0.04278	0.05274	0.06792
8.875	0.04732	0.0427	0.0535		6.381	0.0428	0.05246	0.06674
8.884	0.04704	0.04264	0.0534		6.389	0.04284	0.05212	0.0656
8.892	0.04664	0.04288	0.05266		6.397	0.04286	0.0518	0.06328
8.9	0.04596	0.04306	0.0517		6.406	0.04292	0.05064	0.06228
8.909	0.04624	0.04316	0.05116		6.414	0.04262	0.05026	0.06172
8.917	0.04606	0.04334	0.05058		6.422	0.0427	0.04994	0.06072
8.925	0.04594	0.04338	0.05088		6.431	0.04266	0.05006	0.05994
8.934	0.04624	0.04324	0.05132		6.439	0.0427	0.05018	0.05904
8.942	0.0462	0.0431	0.051		6.447	0.04262	0.04968	0.05826
8.951	0.0458	0.04286	0.0509		6.456	0.04242	0.04996	0.05792
8.959	0.04588	0.04288	0.05062		6.464	0.0424	0.05008	0.05846
8.967	0.04538	0.04296	0.05054		6.472	0.04242	0.04976	0.05738
8.976	0.0453	0.04284	0.05018		6.481	0.04226	0.04994	0.0579
8.984	0.0453	0.04292	0.04996		6.489	0.04234	0.04914	0.05798
8.992	0.04474	0.04302	0.04956		6.498	0.04232	0.04886	0.05686

## Sheet: Fig. 3i, j
Percentage of mealybugs carrying Penicillium citrinum (PC1)
Without PC1
Replicate	Mealybugs with P. citrinum	Mealybugs without P. citrinum	Total number of samples
rep.1	0	30	30
rep.2	0	30	30
rep.3	0	30	30
With PC1
Replicate	Mealybugs with P. citrinum	Mealybugs without P. citrinum	Total number of samples
rep.1	14	16	30
rep.2	13	18	31
rep.3	15	17	32
Competition between P. citrinum and Akantaomyces lecanii in the honeydew
	Fungi coexist in honeydew
Replicate	P.citrinum	A. lecanii	10*7 CFU/mL
rep.1	65	8
rep.2	89	5
rep.3	84	9
rep.4	84	4
rep.5	59	6
rep.6	66	8
rep.7	72	7
rep.8	88	7
rep.9	98	3
rep.10	78	8
Fungi exist alone in honeydew
Replicate	P.citrinum	A. lecanii
rep.1	23	31
rep.2	17	36
rep.3	18	43
rep.4	16	50
rep.5	16	40
rep.6	19	47
rep.7	22	39
rep.8	22	48
rep.9	21	57
rep.10	19	61

## Sheet: Fig. 4a, b, c
2,4-DTBP identified in pellets			2,4-DTBP identified in tomato leaves			2,4-DTBP identified in fermentation product of P. citrinum
Retention time (min)	Singal intensity （counts x 106）		Retention time (min)	Singal intensity （counts x 106）		Retention time (min)	Singal intensity （counts x 106）
8.00272	33568.3		7.60068	174173		6.59968	4.19363
8.0089	35429.7		7.60688	230938		6.604	4.22186
8.01508	37457.6		7.61307	253414		6.6083	3.98068
8.02127	38231.8		7.61925	237701		6.61262	3.61603
8.02745	37528.5		7.62543	185038		6.61692	3.33376
8.03363	36488.4		7.63162	118399		6.62123	3.24766
8.03982	36063.9		7.6378	69413.9		6.62553	3.40174
8.046	36232.4		7.64398	45367		6.62985	3.69428
8.0522	36120.7		7.65017	36904.9		6.63417	3.90193
8.05838	35502.2		7.65635	41678.2		6.63847	3.84535
8.06457	35325.9		7.66253	71218.8		6.64278	3.56001
8.07075	35854.9		7.66873	139685		6.64708	3.20054
8.07693	36256.6		7.67492	235494		6.65572	2.62373
8.08312	36500.8		7.6811	313579		6.66002	2.4691
8.0893	37762.8		7.68728	331163		6.66433	2.44963
8.09548	40187.6		7.69347	277828		6.66863	2.62256
8.10167	42531.4		7.69965	184640		6.67295	2.935
8.10785	44353.9		7.70583	102986		6.67725	3.18181
8.11405	46224.8		7.71202	58860.3		6.68157	3.19913
8.12023	47418.9		7.7182	43900.8		6.68588	2.98365
8.12642	46845.3		7.72438	40832.2		6.69018	2.6734
8.1326	45094.9		7.73057	41049.7		6.6945	2.43239
8.13878	42718.8		7.73677	51623.9		6.6988	2.36379
8.14497	39952.9		7.74295	93987.9		6.70312	2.46118
8.15115	38262.1		7.74913	173683		6.70742	2.69419
8.15733	38796.3		7.75532	238505		6.71173	3.01402
8.16352	40901.2		7.7615	224902		6.71605	3.36047
8.1697	42683.1		7.76768	151243		6.72035	3.64511
8.1759	42602.9		7.77387	81995.1		6.72467	3.81772
8.18208	41231.9		7.78005	45877.9		6.72897	3.87837
8.18827	39698.5		7.78623	33879.8		6.73328	3.89351
8.19445	37908.9		7.79242	32198.1		6.7376	3.90937
8.20063	36135		7.79862	34786.8		6.7419	3.91652
8.20682	35119		7.8048	38990.9		6.74622	3.87419
8.213	35175.6		7.81098	41670.8		6.75052	3.78981
8.21918	36434.7		7.81717	40520.1		6.75483	3.69746
8.22537	38238.3		7.82335	35897.7		6.75913	3.61863
8.23155	39105.7		7.82953	30541.1		6.76345	3.61645
8.23773	38293.7		7.83572	27156.9		6.76777	3.7191
8.24393	36789		7.8419	26713.2		6.77207	3.87191
8.25012	36051.2		7.84808	28059.8		6.77638	4.00984
8.2563	36321.1		7.85427	29211.2		6.78068	4.10303
8.26248	36644.3		7.86047	29830.1		6.785	4.13579
8.26867	36257.8		7.86665	31079.2		6.7893	4.09669
8.27485	35536.9		7.87283	32160.5		6.79362	3.9816
8.28103	35143.8		7.87902	30659.6		6.79793	3.79792
8.28722	35362.7		7.8852	26932.8		6.80223	3.59617
8.2934	35850.6		7.89138	24202.9		6.80655	3.41083
8.29958	35823.6		7.89757	24144.3		6.81085	3.27923
8.30578	35069.3		7.90375	25396		6.81517	3.22669
8.31197	34495.8		7.90993	25809.7		6.81947	3.23055
8.31815	35975.9		7.91612	25026.8		6.82378	3.22074
8.32433	47450.2		7.92232	24125.2		6.8281	3.18814
8.33052	108929		7.9285	23666.3		6.8324	3.16276
8.3367	328070		7.93468	23384		6.83672	3.16918
8.34288	793148		7.94087	22741.1		6.84102	3.19188
8.34907	1303719		7.94705	21588.8		6.84533	3.21511
8.35525	1405553		7.95323	20688.5		6.84965	3.24025
8.36143	995204		7.95942	20744.7		6.85395	3.24826
8.36763	485498		7.9656	21342.3		6.85827	3.26561
8.37382	191423		7.97178	21253.9		6.86257	3.2835
8.38	87597.5		7.97797	20035.1		6.86688	3.34385
8.38618	61111.5		7.98415	18682.2		6.87118	3.42575
8.39237	56698.7		7.99035	18206.9		6.8755	3.53815
8.39855	59611.1		7.99653	18716.5		6.87982	3.79644
8.40473	64463.1		8.00272	20054.7		6.88412	4.42154
8.41092	70188.5		8.0089	21709.6		6.88843	5.53702
8.4171	83180.4		8.01508	22723.1		6.89273	6.88651
8.42328	104986		8.02127	22582.4		6.89705	7.75744
8.42948	121492		8.02745	22019.9		6.90135	7.5855
8.43567	121842		8.03363	22091.5		6.90567	6.5715
8.44185	114326		8.03982	22768.9		6.90998	5.41218
8.44803	111576		8.046	22944.6		6.91428	4.57402
8.45422	114199		8.0522	22107.8		6.9186	4.05514
8.4604	113502		8.05838	21311.3		6.9229	3.75025
8.46658	104762		8.06457	21356.4		6.92722	3.62686
8.47277	92147.3		8.07075	21532.7		6.93152	3.74541
8.47895	82505.8		8.07693	21496.2		6.93583	4.17094
8.48513	78891.6		8.08312	22156.2		6.94015	4.77446
8.49132	81062.6		8.0893	24406.1		6.94445	5.35187
8.49752	86757		8.09548	27924.6		6.94877	5.76353
8.5037	90408.6		8.10167	31568.1		6.95307	5.95755
8.50988	88698		8.10785	34515.1		6.95738	5.91265
8.51607	84910.5		8.11405	36085.8		6.9617	5.82849
8.52225	80353.2		8.12023	35856		6.966	5.95348
8.52843	72818.1		8.12642	34399.9		6.97032	6.3289
8.53462	65634.6		8.1326	31850.1		6.97462	6.70662
8.5408	65399.7		8.13878	28232		6.97893	7.02824
8.54698	73339.3		8.14497	25059.4		6.98323	7.42875
8.55317	84174.2		8.15115	24289.5		6.98755	7.9898
8.55937	92701.6		8.15733	25941.5		6.99187	8.48252
8.56555	97707.8		8.16352	27749.3		6.99617	8.55606
8.57173	100742		8.1697	27599.2		7.00048	8.06927
8.57792	103285		8.1759	25820.8		7.00478	7.24555
8.5841	101020		8.18208	24058.2		7.0091	6.40143
8.59028	89777.8		8.18827	23025.1		7.0134	5.725
8.59647	75869.2		8.19445	22373.4		7.01772	5.27251
8.60265	67955.5		8.20063	21829.7		7.02203	4.98667
8.60883	68820.1		8.20682	21630.8		7.02633	4.77417
8.61502	75852		8.213	22120.4		7.03065	4.61105
8.62122	83239.4		8.21918	23068.8		7.03495	4.51282
8.6274	85755.2		8.22537	23619		7.03927	4.45331
8.63358	83012		8.23155	23049.8		7.04357	4.363
8.63977	78103.4		8.23773	21757.1		7.04788	4.21761
8.64595	72317.9		8.24393	21069.7		7.0522	4.01505
8.65213	66106.6		8.25012	21631.6		7.0565	3.76521
8.65832	63603.7		8.2563	22660		7.06082	3.55083
8.6645	67562.9		8.26248	22797.9		7.06512	3.3952
8.67068	73631.3		8.26867	21813.4		7.06943	3.31645
8.67687	74802.5		8.27485	20894.6		7.07375	3.2664
8.68307	70732.5		8.28103	20994.4		7.07805	3.25678
8.68925	68713.3		8.28722	21829		7.08237	3.26922
8.69543	75069.1		8.2934	22246.3		7.08667	3.38033
8.70162	86050		8.29958	21490.8		7.09098	3.76896
8.7078	88968.6		8.30578	20460.7		7.09528	4.63419
8.71398	79805.6		8.31197	20849.1		7.0996	6.11039
8.72017	69045.2		8.31815	27041.9		7.10392	8.10538
8.72635	64550.1		8.32433	62607.3		7.10822	10.0364
8.73253	65280.6		8.33052	203250		7.11253	11.1844
8.73872	67281.7		8.3367	546383		7.11683	10.9635
8.7449	68992.2		8.34288	1003348		7.12115	9.52932
8.7511	74763.2		8.34907	1212862		7.12545	7.61891
8.75728	85828.1		8.35525	975286		7.12977	6.15726
8.76347	92104		8.36143	546813		7.13408	5.57422
8.76965	85967.3		8.36763	240010		7.13838	5.77605
8.77583	73563.9		8.37382	106336		7.1427	6.26118
8.78202	65083		8.38	63916.9		7.147	6.4515
8.7882	64303.9		8.38618	53183		7.15132	6.17455
8.79438	68414.5		8.39237	53084.6		7.15562	5.80262
8.80057	71961.9		8.39855	55719.8		7.15993	5.75752
8.80675	71924.5		8.40473	55236.6		7.16425	6.18422
8.81295	68772.2		8.41092	50617.4		7.16855	6.9563
8.81913	63526.4		8.4171	45896.7		7.17287	7.7899
8.82532	57499.5		8.42328	43402.7		7.17717	8.15702
8.8315	52764.6		8.42948	42144.6		7.18148	7.72481
8.83768	51179.9		8.43567	42518.7		7.1858	6.58885
8.84387	57054.9		8.44185	47454.4		7.1901	5.34251
8.85005	84094.1		8.44803	55713.2		7.19442	4.43367
8.85623	147107		8.45422	59292.6		7.19872	4.00157
8.86242	223766		8.4604	53287.7		7.20303	3.82746
8.8686	253102		8.46658	42543.8		7.20733	3.74898
8.8748	216863		8.47277	34648.5		7.21165	3.7471
8.88098	159029		8.47895	32332.7		7.21597	3.89704
8.88717	111948		8.48513	35368.4		7.22027	4.26549
8.89335	84142.6		8.49132	42648.3		7.22458	4.731
8.89953	85686.9		8.49752	50082.6		7.22888	5.02571
8.90572	128953		8.5037	53917.6		7.2332	4.99382
8.9119	203332		8.50988	55803		7.2375	4.80281
8.91808	250346		8.51607	56755.7		7.24182	4.68304
8.92427	222042		8.52225	53422.1		7.24613	4.72167
8.93045	154583		8.52843	47001		7.25043	4.91226
8.93665	116981		8.53462	44140		7.25475	5.21847
8.94283	133725		8.5408	48820.4		7.25905	5.50918
8.94902	181870		8.54698	59662.2		7.26337	5.61411
8.9552	231662		8.55317	73500.9		7.26768	5.4362
8.96138	266432		8.55937	88254.6		7.27198	5.04541
8.96757	258260		8.56555	104851		7.2763	4.61917
8.97375	196682		8.57173	122324		7.2806	4.29629
8.97993	128995		8.57792	126132		7.28492	4.11456
8.98612	109911		8.5841	105869		7.28922	4.04742
8.9923	145222		8.59028	77352		7.29353	4.11105
8.99848	191457		8.59647	61001.9		7.29785	4.5098
9.00468	212277		8.60265	60217.5		7.30215	5.76651
9.01087	237342		8.60883	67839.6		7.30647	8.71737
9.01705	321457		8.61502	76135.7		7.31077	13.9334
9.02323	445366		8.62122	80345		7.31508	20.5495
9.02942	484178		8.6274	79813.1		7.31938	26.1709
9.0356	368510		8.63358	76075.3		7.3237	28.3207
9.04178	204768		8.63977	69257.9		7.32802	26.6102
9.04797	110341		8.64595	60144.3		7.33232	23.3033
9.05415	96981.1		8.65213	54346.9		7.33663	21.4829
9.06033	152278		8.65832	56477.5		7.34093	22.8224
9.06653	264173		8.6645	62601		7.34525	26.9051
9.07272	352185		8.67068	64342		7.34955	32.3209
9.0789	322661		8.67687	59603.8		7.35387	37.1558
9.08508	208714		8.68307	55925.4		7.35818	39.7695
9.09127	113432		8.68925	61330.7		7.36248	39.9717
9.09745	73594.1		8.69543	73493.3		7.3668	38.7414
9.10363	64695.5		8.70162	79485.1		7.3711	36.8587
9.10982	62002.1		8.7078	71988.1		7.37542	34.5265
9.116	61369.9		8.71398	59430.2		7.37973	31.6614
9.12218	74754.8		8.72017	52395.6		7.38403	28.6322
9.12838	115853		8.72635	52185.3		7.38835	25.7541
9.13457	177277		8.73253	54411.7		7.39265	23.3513
9.14075	227079		8.73872	55827.2		7.39697	21.2681
9.14693	236655		8.7449	60236.1		7.40127	19.4408
9.15312	197829		8.7511	71405.2		7.40558	17.772
9.1593	133296		8.75728	80446.6		7.4099	16.3695
9.16548	83242		8.76347	76652.4		7.4142	15.13
9.17167	61164.6		8.76965	63751.5		7.41852	13.9422
9.17785	54881.7		8.77583	52460.2		7.42282	12.6884
9.18403	55672.2		8.78202	48928.4		7.42713	11.4808
9.19022	70052		8.7882	52178.3		7.43143	10.454
9.19642	121129		8.79438	56543.1		7.43575	9.66576
9.2026	213595		8.80057	57558.3		7.44007	9.08373
9.20878	280042		8.80675	54783.4		7.44437	8.6125
9.21497	247151		8.81295	49019.4		7.44868	8.16834
9.22115	153892		8.81913	41512.5		7.45298	7.72442
9.22733	85533.6		8.82532	34924.3		7.4573	7.37798
9.23352	60577.3		8.8315	31678.2		7.4616	7.11212
9.2397	54388.3		8.83768	35939		7.46592	6.87915
9.24588	52220.8		8.84387	60702.5		7.47023	6.71365
9.25207	53059.1		8.85005	123473		7.47453	6.64868
9.25827	56259.9		8.85623	208066		7.47885	6.68332
9.26445	57110.7		8.86242	251976		7.48315	6.7892
9.27063	53626.9		8.8686	225593		7.48747	7.0421
9.27682	49978.1		8.8748	167523		7.49178	7.33307
9.283	49456.7		8.88098	115156		7.49608	7.32113
9.28918	50403.6		8.88717	80372.8		7.5004	6.80524
9.29537	50069.6		8.89335	75400.9		7.5047	6.05597
9.30155	48337.6		8.89953	117097		7.50902	5.43172
9.30773	46318.6		8.90572	200377		7.51332	5.04816
9.31392	44609.3		8.9119	265437		7.51763	4.82351
9.32012	44019.2		8.91808	248468		7.52195	4.68646
9.3263	45339.1		8.92427	173856		7.52625	4.59441
9.33248	47423.1		8.93045	120477		7.53057	4.54659
9.33867	48448.2		8.93665	128690		7.53487	4.47815
9.34485	49518.4		8.94283	181389		7.53918	4.36775
9.35103	52365.9		8.94902	244037		7.54348	4.25956
9.35722	55764.8		8.9552	293982		7.5478	4.24746
9.3634	57301.3		8.96138	297144		7.55212	4.49553
9.36958	56149.4		8.96757	232025		7.55642	5.10103
9.37577	53578.1		8.97375	145932		7.56073	5.83275
9.38197	51769.6		8.97993	110695		7.56503	6.26502
9.38815	51609.3		8.98612	144196		7.56935	6.19759
9.39433	51997.5		8.9923	199806		7.57365	5.7865
9.40052	51572.4		8.99848	228949		7.57797	5.28912
9.4067	49600.7		9.00468	254697		7.58228	4.90677
9.41288	46492.2		9.01087	343966		7.58658	4.72532
9.41907	43765.1		9.01705	496767		7.5909	4.74763
9.42525	42795.4		9.02323	576760		7.5952	4.9539
9.43143	43955.8		9.02942	466469		7.59952	5.28728
9.43762	46416.7		9.0356	264215		7.60383	5.69566
9.4438	48263.1		9.04178	129350		7.60813	6.11497
9.45	47812.4		9.04797	96305.7		7.61245	6.3907
9.45618	46117.3		9.05415	150222		7.61675	6.39173
9.46237	45440.6		9.06033	280093		7.62107	6.15557
9.46855	45438.8		9.06653	399504		7.62537	5.87985
9.47473	44539.1		9.07272	385878		7.62968	5.71351
9.48092	42695.5		9.0789	252809		7.634	5.72016
9.4871	40745.1		9.08508	126181		7.6383	5.94228
9.49328	39512.3		9.09127	68095.8		7.64262	6.49529
9.49947	39429.6		9.09745	54026.1		7.64692	7.46109
9.50565	40462.5		9.10363	50665.5		7.65123	8.76015
9.51185	42204.4		9.10982	48705.6		7.65553	10.0756
9.51803	43641.6		9.116	59481.8		7.65985	10.9377
9.52422	43902.3		9.12218	100550		7.66417	10.9435
9.5304	43161.8		9.12838	168561		7.66847	10.1172
9.53658	42225		9.13457	229680		7.67278	8.84904
9.54277	41523.8		9.14075	251338		7.67708	7.69665
9.54895	41158.5		9.14693	220111		7.6814	7.08224
9.55513	41528.2		9.15312	150782		7.6857	7.18066
9.56132	43152.9		9.1593	87413.7		7.69002	7.8871
9.5675	45282.3		9.16548	55004		7.69433	8.77638
9.5737	45928.5		9.17167	43876.5		7.69863	9.29518
9.57988	44855.7		9.17785	42110.7		7.70295	9.08928
9.58607	43638.7		9.18403	54303.2		7.70725	8.37597
9.59225	43188.4		9.19022	105397		7.71157	7.64732
9.59843	44271.1		9.19642	209782		7.71588	7.2421
9.60462	47659.3		9.2026	302596		7.72018	7.0627
9.6108	51360.2		9.20878	285740		7.7245	6.84749
9.61698	51903.1		9.21497	180796		7.7288	6.65853
9.62317	51224		9.22115	91868.5		7.73312	6.85506
9.62935	57762.2		9.22733	55848.9		7.73742	7.48413
9.63555	76632.6		9.23352	46358.4		7.74173	8.04432
9.64173	99313.9		9.2397	41851.4		7.74605	7.88433
9.64792	109744		9.24588	38633.5		7.75035	7.00211
9.6541	102410		9.25207	37678.6		7.75467	5.99055
9.66028	86512.8		9.25827	37156.9		7.75897	5.37179
9.66647	73615.9		9.26445	35192.9		7.76328	5.21282
9.67265	67523.9		9.27063	33439.2		7.76758	5.27269
9.67883	66855		9.27682	33957.7		7.7719	5.35545
9.68502	71839		9.283	35654.4		7.77622	5.30296
9.6912	80619.9		9.28918	35855		7.78052	5.15787
9.69738	85125.6		9.29537	33841.5		7.78483	5.04886
9.70358	81237.3		9.30155	30895.3		7.78913	5.17923
9.70977	73201.6		9.30773	28015.1		7.79345	5.68274
9.71595	66239		9.31392	25844.7		7.79777	6.4466
9.72213	63808.1		9.32012	25040.9		7.80207	7.10672
9.72832	66040.7		9.3263	25600.9		7.80638	7.30533
9.7345	69782.5		9.33248	27197.1		7.81068	7.01235
9.74068	73331.9		9.33867	29576.1		7.815	6.41734
9.74687	78387.8		9.34485	31846.9		7.8193	5.79631
9.75305	86456.6		9.35103	33038.6		7.82362	5.39109
9.75923	96645.7		9.35722	33920.9		7.82793	5.36423
9.76543	103670		9.3634	35086.6		7.83223	5.69047
9.77162	101806		9.36958	35534.8		7.83655	6.27239
9.7778	95014.1		9.37577	35187.4		7.84085	7.11643
9.78398	90492.7		9.38197	34945.9		7.84517	8.21321
9.79017	88105.3		9.38815	34776.6		7.84947	9.15949
9.79635	89616.4		9.39433	34099.2		7.85378	9.49266
9.80253	99380.3		9.40052	32659.1		7.8581	9.12258
9.80872	111707		9.4067	30631.5		7.8624	8.5436
9.8149	117196		9.41288	28709.9		7.86672	8.57208
9.82108	113311		9.41907	27783.7		7.87102	10.5151
9.82728	103835		9.42525	28562		7.87533	15.7729
9.83347	98410.9		9.43143	30494.2		7.87963	24.063
9.83965	102276		9.43762	31654.6		7.88395	31.431
9.84583	108486		9.4438	30622.2		7.88827	32.8139
9.85202	109833		9.45	28052.2		7.89257	26.9678
9.8582	105660		9.45618	25887.8		7.89688	18.4042
9.86438	97113.8		9.46237	25088.3		7.90118	12.2321
9.87057	89244.9		9.46855	25041.7		7.9055	10.0018
9.87675	88426.1		9.47473	24757.6		7.90982	10.0726
9.88293	92652.3		9.48092	24022.5		7.91412	10.9971
9.88913	95760.9		9.4871	23320.1		7.91843	12.338
9.89532	97460.8		9.49328	23161.8		7.92273	14.1589
9.9015	98343.5		9.49947	23813.9		7.92705	16.0408
9.90768	95213		9.50565	25163.5		7.93135	17.0282
9.91387	89387.1		9.51185	26557.8		7.93567	16.1598
9.92005	88207.7		9.51803	27146.9		7.93998	13.8329
9.92623	92901.5		9.52422	27060.2		7.94428	11.4095
9.93242	97897.9		9.5304	27164.8		7.9486	10.0642
9.9386	98924.6		9.53658	27839.8		7.9529	9.99143
9.94478	95099.2		9.54277	28780.4		7.95722	10.7388
9.95097	91261.1		9.54895	29770.4		7.96152	11.5114
9.95717	94457.8		9.55513	30876.2		7.96583	11.6739
9.96335	102366		9.56132	31681.9		7.97015	11.1449
9.96953	102756		9.5675	30968.2		7.97445	10.2938
9.97572	93638.8		9.5737	28705.3		7.97877	9.46953
9.9819	91246.4		9.57988	26831.6		7.98307	8.79095
9.98808	107788		9.58607	26627.3		7.98738	8.20197
9.99427	129352		9.59225	28254.8		7.99168	7.71596
10.0005	130309		9.59843	31944.8		7.996	7.35768
10.0066	114904		9.60462	36592.7		8.00032	7.11618
10.0128	116615		9.6108	39158.9		8.00462	6.91626
10.019	146444		9.61698	39034.4		8.00893	6.70651
10.0252	169662		9.62317	39951.1		8.01323	6.47163
10.0314	154439		9.62935	44787.4		8.01755	6.30152
10.0376	119339		9.63555	53081.6		8.02187	6.41962
10.0437	98487.9		9.64173	61645.6		8.02617	6.93696
10.0499	101644		9.64792	67647.3		8.03048	7.80408
10.0561	124271		9.6541	78173		8.03478	8.82842
10.0623	152437		9.66028	109027		8.0391	9.72849
10.0685	159360		9.66647	158662		8.0434	10.3729
10.0747	137848		9.67265	197109		8.04772	10.8396
10.0809	117543		9.67883	200388		8.05203	11.2643
10.087	121628		9.68502	174429		8.05633	11.5523
10.0932	144725		9.6912	136956		8.06065	11.6069
10.0994	167713		9.69738	101841		8.06495	11.3117
10.1056	169478		9.70358	75981		8.06927	10.7339
10.1118	146946		9.70977	59885		8.07357	10.076
10.118	122032		9.71595	52964.2		8.07788	9.59297
10.1242	114000		9.72213	54200		8.0822	9.2541
10.1303	125446		9.72832	59458.6		8.0865	9.03094
10.1365	152102		9.7345	64840.2		8.09082	8.98867
10.1427	187094		9.74068	71681.8		8.09512	9.10205
10.1489	219851		9.74687	83759.8		8.09943	9.13428
10.1551	236010		9.75305	101821		8.10373	8.89485
10.1613	219436		9.75923	118102		8.10805	8.47682
10.1675	175513		9.76543	119295		8.11237	8.07328
10.1736	136390		9.77162	107091		8.11667	7.86265
10.1798	121315		9.7778	95431.9		8.12098	7.79786
10.186	134812		9.78398	87884.4		8.12528	7.72131
10.1922	179480		9.79017	84985.4		8.1296	7.61664
10.1984	235974		9.79635	91423.2		8.13392	7.60476
10.2045	262696		9.80253	103164		8.13822	7.72626
10.2108	238916		9.80872	110566		8.14253	7.82774
10.2169	192044		9.8149	110172		8.14683	7.75244
10.2231	158170		9.82108	106813		8.15115	7.54914
10.2293	146274		9.82728	111516		8.15545	7.28356
10.2355	147661		9.83347	127264		8.15977	7.01378
10.2417	149651		9.83965	140174		8.16408	6.72781
10.2478	146541		9.84583	137656		8.16838	6.49996
10.254	145937		9.85202	122308		8.1727	6.4098
10.2602	157230		9.8582	102311		8.177	6.60003
10.2664	175446		9.86438	85771.3		8.18132	7.22068
10.2726	178475		9.87057	80303.6		8.18562	8.24299
10.2788	158008		9.87675	84158.6		8.18993	9.5436
10.285	134239		9.88293	88753.7		8.19425	11.0588
10.2912	118247		9.88913	90550.1		8.19855	12.4373
10.2973	111940		9.89532	90211.4		8.20287	12.9924
10.3035	129003		9.9015	85790.1		8.20717	12.4395
10.3097	161421		9.90768	78543.3		8.21148	11.2229
10.3159	170834		9.91387	75951.2		8.21578	10.1364
10.3221	143330		9.92005	81930.9		8.2201	9.50274
10.3283	104660		9.92623	94885.4		8.22442	9.04949
10.3345	78758.7		9.93242	115158		8.22872	8.30352
10.3406	67475.1		9.9386	141004		8.23303	7.34471
10.3468	63676.7		9.94478	159312		8.23733	6.61832
10.353	63233.6		9.95097	156966		8.24165	6.36254
10.3592	68787.3		9.95717	137675		8.24597	6.39881
10.3654	87336.5		9.96335	112652		8.25027	6.36832
10.3715	118515		9.96953	89805		8.25458	6.10905
10.3777	152975		9.97572	78282		8.25888	5.77035
10.3839	186838		9.9819	84114.7		8.2632	5.53746
10.3901	214240		9.98808	97989.7		8.2675	5.46232
10.3963	218253		9.99427	101443		8.27182	5.5239
10.4025	191523		10.0005	93993.4		8.27613	5.78702
10.4087	147941		10.0066	100366		8.28043	6.25444
10.4148	109400		10.0128	133980		8.28475	6.74477
10.421	88495.6		10.019	164573		8.28905	7.12716
10.4272	88574.1		10.0252	154606		8.29337	7.78293
10.4334	108986		10.0314	118058		8.29767	9.86067
10.4396	133427		10.0376	92832.4		8.30198	14.6681
10.4458	134912		--	--		8.3063	22.3308
10.452	116094		--	--		8.3106	30.372
10.4581	103579		--	--		8.31492	34.8036
10.4643	99574.5		--	--		8.31922	32.8426
10.4705	89601.7		--	--		8.32353	26.0025
10.4767	74141.5		--	--		8.32785	18.6538
10.4829	63307.9		--	--		8.33215	13.8279
10.4891	61513.3		--	--		8.33647	11.2169
10.4953	65705.9		--	--		8.34077	9.55405
10.5014	69856.1		--	--		8.34508	8.30178
10.5076	69406.5		--	--		8.34938	7.37113
10.5138	64800.9		--	--		8.3537	6.80509
10.52	59664.8		--	--		8.35802	6.61762
10.5262	56147.6		--	--		8.36232	6.67874
10.5324	54461.8		--	--		8.36663	6.86143
10.5386	54278		--	--		8.37093	6.92907
10.5447	54833.5		--	--		8.37525	6.68698
10.5509	54982.6		--	--		8.37955	6.2069
10.5571	54250.2		--	--		8.38387	5.83282
10.5633	52851.8		--	--		8.38818	5.79413
10.5695	51495.7		--	--		8.39248	6.01726
10.5756	51305.8		--	--		8.3968	6.23174
10.5818	52669.1		--	--		8.4011	6.26399
10.588	54332		--	--		8.40542	6.1757
10.5942	54794		--	--		8.40972	6.13909
10.6004	53949.8		--	--		8.41403	6.23948
10.6066	53446.6		--	--		8.41835	6.4819
10.6128	54551.2		--	--		8.42265	6.74725
10.6189	56076		--	--		8.42697	6.99536
10.6251	56397.2		--	--		8.43127	7.25752
10.6313	55937.2		--	--		8.43558	7.67482
10.6375	55344.2		--	--		8.4399	8.3582
10.6437	54159.9		--	--		8.4442	9.31438
10.6499	52334.1		--	--		8.44852	10.242
10.6561	50693.4		--	--		8.45282	10.7734
10.6623	50437.8		--	--		8.45713	10.6324
10.6684	52958.4		--	--		8.46143	9.96449
10.6746	58828.3		--	--		8.46575	9.13265
10.6808	65610.8		--	--		8.47007	8.49442
10.687	69384.7		--	--		8.47437	8.0383
10.6932	72308.6		--	--		8.47868	7.6434
10.6994	88315.8		--	--		8.48298	7.22288
10.7055	149133		--	--		8.4873	6.85599
10.7117	301610		--	--		8.4916	6.67515
10.7179	535260		--	--		8.49592	6.80894
10.7241	700770		--	--		8.50023	7.28701
10.7303	651090		--	--		8.50453	8.1183
10.7365	454743		--	--		8.50885	9.12922
10.7426	279901		--	--		8.51315	9.93291
10.7488	185291		--	--		8.51747	10.0144
10.755	143237		--	--		8.52177	9.54157
10.7612	125314		--	--		8.52608	9.45753
10.7674	118946		--	--		--	--
10.7736	117392		--	--		--	--
10.7798	116907		--	--		--	--
10.7859	117686		--	--		--	--
10.7921	119786		--	--		--	--
10.7983	120904		--	--		--	--
10.8045	122616		--	--		--	--
10.8107	135283		--	--		--	--
10.8169	171165		--	--		--	--
10.8231	224230		--	--		--	--
10.8292	255138		--	--		--	--
10.8354	232552		--	--		--	--
10.8416	181785		--	--		--	--
10.8478	143312		--	--		--	--
10.854	123685		--	--		--	--
10.8602	114693		--	--		--	--
10.8664	111588		--	--		--	--
10.8725	109325		--	--		--	--
10.8787	105464		--	--		--	--
10.8849	102723		--	--		--	--
10.8911	101700		--	--		--	--
10.8973	99198.8		--	--		--	--
10.9034	95288.2		--	--		--	--
10.9096	95085.9		--	--		--	--
10.9158	101753		--	--		--	--
10.922	111197		--	--		--	--
10.9282	118439		--	--		--	--
10.9344	124009		--	--		--	--
10.9406	127050		--	--		--	--
10.9467	123561		--	--		--	--
10.9529	116208		--	--		--	--
10.9591	112455		--	--		--	--
10.9653	113073		--	--		--	--
10.9715	112417		--	--		--	--
10.9777	108639		--	--		--	--
10.9839	104893		--	--		--	--
10.9901	103898		--	--		--	--
10.9962	108134		--	--		--	--
11.0024	118855		--	--		--	--
11.0086	131690		--	--		--	--
11.0148	138352		--	--		--	--
11.021	135678		--	--		--	--
11.0272	129971		--	--		--	--
11.0334	130172		--	--		--	--
11.0395	139927		--	--		--	--
11.0457	154158		--	--		--	--
11.0519	163464		--	--		--	--
11.0581	159530		--	--		--	--
11.0643	144522		--	--		--	--
11.0704	133186		--	--		--	--
11.0766	134380		--	--		--	--
11.0828	143649		--	--		--	--
11.089	150497		--	--		--	--
11.0952	150311		--	--		--	--
11.1014	156190		--	--		--	--
11.1076	181034		--	--		--	--
11.1137	207714		--	--		--	--
11.1199	208275		--	--		--	--
11.1261	181262		--	--		--	--
11.1323	151455		--	--		--	--
11.1385	147463		--	--		--	--
11.1447	177458		--	--		--	--
11.1509	223368		--	--		--	--
11.157	264618		--	--		--	--
11.1632	286396		--	--		--	--
11.1694	270413		--	--		--	--
11.1756	222594		--	--		--	--
11.1818	186044		--	--		--	--
11.188	183443		--	--		--	--
11.1942	196276		--	--		--	--
11.2003	214403		--	--		--	--
11.2065	242394		--	--		--	--
11.2127	269679		--	--		--	--
11.2189	277220		--	--		--	--
11.2251	265701		--	--		--	--
11.2313	253141		--	--		--	--
11.2375	241961		--	--
11.2436	225348		--	--
11.2498	210514		--	--
11.256	202840		--	--
11.2622	202056		--	--
11.2684	214952		--	--
11.2745	238622		--	--
11.2807	249576		--	--
11.2869	232108		--	--
11.2931	200424		--	--
11.2993	176910		--	--
11.3055	167203		--	--
11.3117	172409		--	--
11.3178	191722		--	--
11.324	204479		--	--
11.3302	191057		--	--
11.3364	161435		--	--
11.3426	135511		--	--
11.3488	123372		--	--
11.355	126108		--	--
11.3612	148748		--	--
11.3673	214562		--	--
11.3735	329671		--	--
11.3797	422436		--	--
11.3859	397385		--	--
11.3921	275134		--	--
11.3983	167562		--	--
11.4044	139631		--	--
11.4106	192717		--	--
11.4168	301292		--	--
11.423	392291		--	--
11.4292	375471		--	--
11.4354	263555		--	--
11.4415	160251		--	--
11.4477	115973		--	--
11.4539	104774		--	--
11.4601	99513.5		--	--
11.4663	99564.7		--	--
11.4725	109226		--	--
11.4787	123212		--	--
11.4848	130808		--	--
11.491	123940		--	--
11.4972	106651		--	--
11.5034	90421.2		--	--
11.5096	81035.7		--	--
11.5158	79410.9		--	--
11.522	90216.6		--	--
11.5281	119227		--	--
11.5343	152525		--	--
11.5405	157209		--	--
11.5467	128081		--	--
11.5529	96042.3		--	--
11.5591	79973.4		--	--
11.5653	75126.9		--	--
11.5714	74575.9		--	--
11.5776	75748.1		--	--
11.5838	76652.6		--	--
11.59	75533		--	--
11.5962	73101.6		--	--
11.6024	71653.1		--	--
11.6085	71933.2		--	--
11.6147	72488.1		--	--
11.6209	71787.2		--	--
11.6271	70284.4		--	--
11.6333	69433.1		--	--
11.6395	69767.5		--	--
11.6456	70985		--	--
11.6518	72578.2		--	--
11.658	73816.7		--	--
11.6642	74761.8		--	--
11.6704	78654.1		--	--
11.6766	95362.3		--	--
11.6828	142028		--	--
11.689	229588		--	--
11.6951	330462		--	--
11.7013	374710		--	--
11.7075	329513		--	--
11.7137	248507		--	--
11.7199	189796		--	--
11.7261	161789		--	--
11.7323	158164		--	--
11.7384	186213		--	--
11.7446	244018		--	--
11.7508	291065		--	--
11.757	286103		--	--
11.7632	240088		--	--
11.7693	192260		--	--
11.7755	164199		--	--
11.7817	153713		--	--
11.7879	150775		--	--
11.7941	148011		--	--
11.8003	144509		--	--
11.8065	143706		--	--
11.8126	144958		--	--
11.8188	142725		--	--
11.825	136162		--	--
11.8312	130100		--	--
11.8374	128245		--	--
11.8436	130940		--	--
11.8498	135426		--	--
11.8559	137372		--	--
11.8621	135246		--	--
11.8683	132283		--	--
11.8745	135782		--	--
11.8807	154207		--	--
11.8869	184495		--	--
11.8931	202316		--	--
11.8992	190539		--	--
11.9054	164332		--	--
11.9116	145846		--	--
11.9178	141150		--	--
11.924	144364		--	--
11.9302	146876		--	--
11.9363	143343		--	--
11.9425	136083		--	--
11.9487	132511		--	--
11.9549	136928		--	--
11.9611	147027		--	--
11.9673	154236		--	--
11.9734	151436		--	--
11.9796	145147		--	--
11.9858	147621		--	--
11.992	155657		--	--
11.9982	155853		--	--
12.0044	146296		--	--
12.0106	137356		--	--
12.0168	136574		--	--
12.0229	141971		--	--
12.0291	150448		--	--
12.0353	160184		--	--
12.0415	162996		--	--
12.0477	154080		--	--
12.0539	145358		--	--
12.0601	151629		--	--
12.0662	170227		--	--
12.0724	183361		--	--
12.0786	182468		--	--
12.0848	175993		--	--
12.091	170940		--	--
12.0971	167685		--	--
12.1033	168050		--	--
12.1095	173174		--	--
12.1157	181197		--	--
12.1219	190536		--	--
12.1281	197909		--	--
12.1343	199506		--	--
12.1404	195588		--	--
12.1466	188081		--	--
12.1528	179525		--	--
12.159	178453		--	--
12.1652	191894		--	--
12.1714	211510		--	--
12.1776	219213		--	--
12.1837	209424		--	--
12.1899	194589		--	--
12.1961	184673		--	--
12.2023	178913		--	--
12.2085	177242		--	--
12.2147	183466		--	--
12.2209	195470		--	--
12.227	203863		--	--
12.2332	200505		--	--
12.2394	182852		--	--
12.2456	159732		--	--
12.2518	145666		--	--
12.258	147306		--	--
12.2642	166805		--	--
12.2703	195622		--	--
12.2765	206128		--	--
12.2827	184693		--	--
12.2889	152082		--	--
12.2951	132400		--	--
12.3013	128811		--	--
12.3074	131305		--	--
12.3136	135226		--	--
12.3198	143828		--	--
12.326	154252		--	--
12.3322	153773		--	--
12.3384	139222		--	--
12.3445	121634		--	--
12.3507	110163		--	--
12.3569	107471		--	--
12.3631	114182		--	--
12.3693	127697		--	--
12.3755	142216		--	--
12.3817	149080		--	--
12.3879	140601		--	--
12.394	121670		--	--
12.4002	107780		--	--
12.4064	107782		--	--
12.4126	116084		--	--
12.4188	120384		--	--
12.425	114796		--	--
12.4312	103697		--	--
12.4373	94125.2		--	--
12.4435	88854.9		--	--
12.4497	86857.2		--	--
12.4559	88478.4		--	--
12.4621	95618.9		--	--
12.4682	107193		--	--
12.4744	117842		--	--
12.4806	123284		--	--
12.4868	123627		--	--
12.493	119768		--	--
12.4992	111777		--	--
12.5054	102040		--	--
12.5115	96835.9		--	--
12.5177	100461		--	--
12.5239	108834		--	--
12.5301	111850		--	--
12.5363	106050		--	--
12.5425	98318.4		--	--
12.5487	93766.2		--	--
12.5549	91257.6		--	--
12.561	89378.6		--	--
12.5672	88693.2		--	--
12.5734	89783.9		--	--
12.5796	92061.4		--	--
12.5858	94257.3		--	--
12.592	95434.1		--	--
12.5981	95981		--	--
12.6043	96928.8		--	--
12.6105	98630.7		--	--
12.6167	100796		--	--
12.6229	102911		--	--
12.6291	104659		--	--
12.6352	105717		--	--
12.6414	106172		--	--
12.6476	106724		--	--
12.6538	108038		--	--
12.66	109402		--	--
12.6662	109626		--	--
12.6723	108586		--	--
12.6785	106837		--	--
12.6847	105896		--	--
12.6909	107467		--	--
12.6971	111964		--	--
12.7033	118564		--	--
12.7095	125604		--	--
12.7157	130510		--	--
12.7218	131759		--	--
12.728	129808		--	--
12.7342	126184		--	--
12.7404	122786		--	--
12.7466	120572		--	--
12.7528	119266		--	--
12.759	118215		--	--
12.7651	117403		--	--
12.7713	117318		--	--
12.7775	118125		--	--
12.7837	119860		--	--
12.7899	121713		--	--
12.796	122862		--	--
12.8022	125016		--	--
12.8084	131617		--	--
12.8146	143046		--	--
12.8208	153975		--	--
12.827	159038		--	--
12.8332	159382		--	--
12.8393	159754		--	--
12.8455	160180		--	--
12.8517	155025		--	--
12.8579	144304		--	--
12.8641	135565		--	--
12.8703	134488		--	--
12.8765	141111		--	--
12.8826	152171		--	--
12.8888	161010		--	--
12.895	160586		--	--
12.9012	154283		--	--
12.9074	153604		--	--
12.9136	162062		--	--
12.9198	172968		--	--
12.9259	182438		--	--
12.9321	190901		--	--
12.9383	193800		--	--
12.9445	187798		--	--
12.9507	179880		--	--
12.9569	182505		--	--
12.9631	201268		--	--
12.9692	223248		--	--
12.9754	228206		--	--
12.9816	215939		--	--
12.9878	202909		--	--
12.994	199661		--	--
13.0002	204315		--	--
13.0063	211437		--	--
13.0125	217851		--	--
13.0187	218453		--	--
13.0249	208929		--	--
13.0311	195097		--	--
13.0373	187352		--	--
13.0434	193086		--	--
13.0496	213625		--	--
13.0558	240640		--	--
13.062	257863		--	--
13.0682	256259		--	--
13.0744	242215		--	--
13.0806	227410		--	--
13.0868	224319		--	--
13.0929	236514		--	--
13.0991	247637		--	--
13.1053	238432		--	--
13.1115	213004		--	--
13.1177	190584		--	--
13.1238	180488		--	--
13.1301	178407		--	--
13.1362	178346		--	--
13.1424	179733		--	--
13.1486	183672		--	--
13.1548	189396		--	--
13.161	194654		--	--
13.1671	194892		--	--
13.1733	186048		--	--
13.1795	176033		--	--
13.1857	178762		--	--
13.1919	193608		--	--
13.1981	204188		--	--
13.2043	195655		--	--
13.2104	172657		--	--
13.2166	154018		--	--
13.2228	149764		--	--
13.229	153888		--	--
13.2352	156131		--	--
13.2414	153259		--	--
13.2476	150242		--	--
13.2538	152954		--	--
13.2599	160713		--	--
13.2661	165484		--	--
13.2723	160117		--	--
13.2785	147600		--	--
13.2847	138719		--	--
13.2909	138734		--	--
13.297	145147		--	--
13.3032	155551		--	--
13.3094	164272		--	--
13.3156	161539		--	--
13.3218	146097		--	--
13.328	128740		--	--
13.3341	119859		--	--
13.3403	120329		--	--
13.3465	124294		--	--
13.3527	125398		--	--
13.3589	121489		--	--
13.3651	115877		--	--
13.3712	112341		--	--
13.3774	112679		--	--
13.3836	120592		--	--
13.3898	143062		--	--
13.396	178245		--	--
13.4022	203570		--	--
13.4084	197563		--	--
13.4146	168936		--	--
13.4207	141430		--	--
13.4269	126064		--	--
13.4331	120764		--	--
13.4393	121888		--	--
13.4455	128606		--	--
13.4517	139349		--	--
13.4579	147245		--	--
13.464	145399		--	--
13.4702	136192		--	--
13.4764	127958		--	--
13.4826	124346		--	--
13.4888	124031		--	--
13.4949	125001		--	--
13.5011	126066		--	--
13.5073	126838		--	--
13.5135	127306		--	--
13.5197	128165		--	--
13.5259	130342		--	--
13.5321	134419		--	--
13.5382	138514		--	--
13.5444	139013		--	--
13.5506	136071		--	--
13.5568	133680		--	--
13.563	134876		--	--
13.5692	138560		--	--
13.5754	140843		--	--
13.5816	139279		--	--
13.5877	135555		--	--
13.5939	133131		--	--
13.6001	133371		--	--
13.6063	135831		--	--
13.6125	139258		--	--
13.6187	141508		--	--
13.6248	141043		--	--
13.631	138428		--	--
13.6372	135918		--	--
13.6434	136722		--	--
13.6496	141976		--	--
13.6558	148116		--	--
13.6619	149716		--	--
13.6681	146005		--	--
13.6743	142078		--	--
13.6805	143169		--	--
13.6867	150393		--	--
13.6929	159781		--	--
13.6991	164703		--	--
13.7052	161601		--	--
13.7114	153993		--	--
13.7176	148228		--	--
13.7238	147189		--	--
13.73	148786		--	--
13.7362	149564		--	--
13.7424	148226		--	--
13.7485	145560		--	--
13.7547	143892		--	--
13.7609	147652		--	--
13.7671	165854		--	--
13.7733	214163		--	--
13.7795	298630		--	--
13.7857	382820		--	--
13.7918	402706		--	--
13.798	342590		--	--
13.8042	256228		--	--
13.8104	197535		--	--
13.8166	175270		--	--
13.8227	174107		--	--
13.829	178521		--	--
13.8351	178406		--	--
13.8413	172261		--	--
13.8475	166037		--	--
13.8537	164480		--	--
13.8599	166802		--	--
13.866	169712		--	--
13.8722	171470		--	--
13.8784	172022		--	--
13.8846	171116		--	--
13.8908	168918		--	--
13.897	166410		--	--
13.9032	164714		--	--
13.9093	164883		--	--
13.9155	167661		--	--
13.9217	172148		--	--
13.9279	175948		--	--
13.9341	176520		--	--
13.9403	173291		--	--
13.9465	168577		--	--
13.9527	165568		--	--
13.9588	168744		--	--
13.965	183355		--	--
13.9712	209262		--	--
13.9774	235970		--	--
13.9836	249114		--	--
13.9898	244155		--	--
13.9959	229292		--	--
14.0021	214964		--	--
14.0083	204930		--	--
14.0145	196708		--	--
14.0207	188009		--	--
14.0269	179979		--	--
14.033	175645		--	--
14.0392	177424		--	--
14.0454	183628		--	--
14.0516	188282		--	--
14.0578	186799		--	--
14.064	180041		--	--
14.0701	172347		--	--
14.0763	167314		--	--
14.0825	165924		--	--
14.0887	167039		--	--
14.0949	167847		--	--
14.1011	165942		--	--
14.1073	161361		--	--
14.1135	155990		--	--
14.1196	151849		--	--
14.1258	149655		--	--
14.132	148937		--	--
14.1382	148752		--	--
14.1444	148654		--	--
14.1506	149143		--	--
14.1568	149965		--	--
14.1629	149861		--	--
14.1691	148486		--	--
14.1753	147310		--	--
14.1815	147672		--	--
14.1877	148932		--	--
14.1938	149068		--	--
14.2	147255		--	--
14.2062	144569		--	--
14.2124	142400		--	--
14.2186	140834		--	--
14.2248	139653		--	--
14.231	138468		--	--
14.2371	136610		--	--
14.2433	134126		--	--
14.2495	131853		--	--
14.2557	130691		--	--
14.2619	130968		--	--
14.2681	131997		--	--
14.2743	132431		--	--
14.2805	131954		--	--
14.2866	131524		--	--
14.2928	132061		--	--
14.299	133270		--	--
14.3052	134033		--	--
14.3114	134017		--	--
14.3176	134134		--	--
14.3237	135173		--	--
14.3299	136811		--	--
14.3361	138671		--	--
14.3423	140724		--	--
14.3485	142768		--	--
14.3547	144332		--	--
14.3608	144858		--	--
14.367	143578		--	--
14.3732	139837		--	--
14.3794	134527		--	--
14.3856	129677		--	--
14.3918	126817		--	--
14.398	126336		--	--
14.4041	127505		--	--
14.4103	128960		--	--
14.4165	129405		--	--
14.4227	128597		--	--
14.4289	127363		--	--
14.4351	126303		--	--
14.4413	125767		--	--
14.4474	125747		--	--
14.4536	126146		--	--
14.4598	127086		--	--
14.466	128366		--	--
14.4722	129959		--	--
14.4784	132032		--	--
14.4846	134200		--	--
14.4907	136201		--	--
14.4969	138556		--	--
14.5031	142630		--	--
14.5093	149971		--	--
14.5155	159148		--	--
14.5217	165197		--	--
14.5279	163893		--	--
14.534	156550		--	--
14.5402	148409		--	--
14.5464	143130		--	--
14.5526	140917		--	--
14.5588	140291		--	--
14.5649	139468		--	--
14.5711	137882		--	--
14.5773	136227		--	--
14.5835	135212		--	--
14.5897	135057		--	--
14.5959	135681		--	--
14.6021	137185		--	--
14.6082	139972		--	--
14.6144	144393		--	--
14.6206	149851		--	--
14.6268	153825		--	--
14.633	153788		--	--
14.6392	150363		--	--
14.6454	146511		--	--
14.6516	144129		--	--
14.6577	143457		--	--
14.6639	143701		--	--
14.6701	145178		--	--
14.6763	152440		--	--
14.6825	174183		--	--
14.6887	215829		--	--
14.6948	266692		--	--
14.701	299655		--	--
14.7072	294129		--	--
14.7134	257147		--	--
14.7196	214288		--	--
14.7258	182986		--	--
14.7319	164778		--	--
14.7381	155258		--	--
14.7443	150877		--	--
14.7505	149266		--	--
14.7567	149071		--	--
14.7629	149006		--	--
14.7691	148306		--	--
14.7752	147395		--	--
14.7814	146687		--	--
14.7876	146248		--	--
14.7938	146108		--	--
14.8	146418		--	--
14.8062	147473		--	--
14.8124	149308		--	--
14.8185	152474		--	--
14.8247	158638		--	--
14.8309	169730		--	--
14.8371	185543		--	--
14.8433	200609		--	--
14.8495	206711		--	--
14.8557	201279		--	--
14.8618	189575		--	--
14.868	178240		--	--
14.8742	171027		--	--
14.8804	168519		--	--
14.8866	168595		--	--
14.8927	168676		--	--
14.8989	167394		--	--
14.9051	164488		--	--
14.9113	161318		--	--
14.9175	159825		--	--
14.9237	160633		--	--
14.9299	162754		--	--
14.936	164497		--	--
14.9422	165119		--	--
14.9484	165068		--	--
14.9546	164930		--	--
14.9608	164799		--	--
14.967	164459		--	--
14.9732	163740		--	--
14.9794	162990		--	--
14.9855	162707		--	--
14.9917	163670		--	--
14.9979	166252		--	--
--	--		--	--
--	--		--	--
--	--		--	--
--	--		--	--
--	--		--	--
--	--		--	--
--	--		--	--
--	--		--	--
--	--		--	--
--	--		--	--
--	--		--	--
--	--		--	--
--	--		--	--
--	--		--	--
--	--		--	--
--	--		--	--
--	--		--	--
--	--		--	--
--	--		--	--
--	--		--	--
--	--		--	--
--	--		--	--
--	--		--	--
--	--		--	--
--	--		--	--
--	--		--	--
--	--		--	--
--	--		--	--
--	--		--	--
--	--		--	--
--	--		--	--
--	--		--	--
--	--		--	--
--	--		--	--
--	--		--	--
--	--		--	--
--	--		--	--
--	--		--	--
--	--		--	--
--	--		--	--
--	--		--	--
--	--		--	--
--	--		--	--
--	--		--	--
--	--		--	--
--	--		--	--
--	--		--	--
--	--		--	--
--	--		--	--
--	--		--	--
--	--		--	--
--	--		--	--
--	--		--	--
--	--		--	--
--	--		--	--
--	--		--	--
--	--		--	--
--	--		--	--
--	--		--	--
--	--		--	--
--	--		--	--
--	--		--	--
--	--		--	--

## Sheet: Fig. 5a, b, d, e, f
	Survival rate of mealybugs with pellets and those without pellets after 7 d of exposure to leaves sprayed with A. lecanii spores
	Survival rate of mealybugs without pellets
	Replicate	Survival individuals	Dead individuals	Total number of samples
With PSS	R1	24	6	30
	R2	23	7	30
	R3	18	6	24
	R4	26	9	35
	R5	21	11	32
	Survival rate of mealybugs with pellets
	Replicate	Survival individuals	Dead individuals	Total number of samples
Without PSS	R1	29	1	30
	R2	29	1	30
	R3	30	0	30
	R4	32	3	35
	R5	29	2	31
	PIN2 gene expression in tomatoes at 6 h, 12 h, and 24 h after 10 min of crawling by mealybugs
	24h
	Replicate	Control	With pellets	Without pellet
	R1	1.00611	0.377422	4.78815
	R2	0.494626	0.886226	5.54168
	R3	1.49926	0.567624	7.28599
	12h
	Replicate	Control	With pellets	Without pellet
	R1	1.01146	0.854134	1.91094
	R2	1.19882	1.02832	2.19488
	R3	0.789716	0.932399	2.07962
	6h
	Replicate	Control	With pellets	Without pellet
	R1	1.18456	1.88299	1.4975
	R2	1.16481	1.55438	2.00675
	R3	0.650625	2.58085	1.52913
	The total duration, average duration, and frequency of sucking by mealybugs with and without pellets over 8 h
	With pellet
	Replicate	Total duration of sucking （s）	Average duration of per sucking （s）	Number of sucking (times/8h)
	rep.1	642.78	14.6086	44
	rep.2	785.81	15.408	51
	rep.3	449.64	12.49	36
	rep.4	687.38	11.4563	60
	rep.5	566.61	14.1652	40
	rep.6	531.94	10.6388	50
	rep.7	316.18	10.5393	30
	rep.8	559.97	11.428	49
	rep.9	508.66	11.0578	46
	rep.10	491.26	11.165	44
	rep.11	361.42	11.6587	31
	rep.12	605.99	11.222	54
	rep.13	458.21	12.0582	38
	rep.14	558.56	11.1712	50
	rep.15	501.12	12.528	40
	rep.16	413.45	12.1603	34
	rep.17	711.19	12.2619	58
	rep.18	422.19	14.5583	29
	rep.19	487.91	12.1977	40
	rep.20	788.4	11.4261	69
	rep.21	577.45	12.5533	46
	rep.22	421.43	14.0477	30
	rep.23	758.37	10.8339	70
	rep.24	513.51	11.4113	45
	rep.25	567.06	11.1188	51
	rep.26	452.28	12.2238	37
	rep.27	499.61	11.8955	42
	Without pellet
	Replicate	Total duration of sucking （s）	Average duration of per sucking （s）	Number of sucking (times/8h)
	rep.1	519.04	15.2659	34
	rep.2	621.62	15.1615	41
	rep.3	470.46	14.2564	33
	rep.4	439.85	10.728	41
	rep.5	657.23	31.2967	21
	rep.6	474.62	11.5761	41
	rep.7	553.75	10.649	52
	rep.8	518.9	12.0674	43
	rep.9	556.42	11.3555	49
	rep.10	498.01	11.8574	42
	rep.11	602.82	13.1048	46
	rep.12	452.34	14.5916	31
	rep.13	449.42	12.4839	36
	rep.14	448.07	13.1785	34
	rep.15	587.76	16.7931	35
	rep.16	418.35	19.9214	21
	rep.17	399.14	11.404	35
	rep.18	607.57	12.1514	50
	rep.19	461.57	11.8351	39
	rep.20	596.68	12.4308	48
	rep.21	341.24	12.6385	27
	rep.22	428.95	11.5932	37
	rep.23	512.47	11.647	44
	rep.24	718.88	12.3945	58

## Sheet: Supplementary Figure. 6a
Concentration of 2,4-DTBP in pellets of mealybug
2,4-DTBP in pellets was analyzed by GC-MS					2,4-DTBP standard compound was analyzed by GC-MS
	Peak intensity (10*5)				Concentration of 2,4-DTBP (ng/μL)	Peak intensity
Retention time	rep.1	rep.2	rep.3		50	6657.21
3.00527	95.4817	170.649	152.184		100	19263
3.01145	61.5638	136.55	117.273		200	54945.6
3.01763	34.8265	108.954	88.1205		400	155744
3.02383	20.8031	94.8013	74.2733		800	423667
3.03002	11.5908	87.8728	68.5746		1600	1.00653e+06
3.0362	5.88103	83.7824	64.2697		3200	2.65391e+06
3.04238	3.73025	80.1364	60.8724		6400	6.64173e+06
3.04857	3.30004	77.4782	59.0575
3.05475	4.22814	77.8289	59.2973
3.06093	8.05783	82.2529	62.1358
3.06712	20.2244	92.5123	69.8215
3.0733	51.4105	114.542	92.613
3.07948	117.258	164.829	144.276
3.08567	248.194	275.252	254.9
3.09187	496.764	490.023	467.046
3.09805	899.384	833.553	799.164
3.10423	1512.99	1343.82	1310.75
3.11042	2761.8	2327.94	2343.57
3.1166	5722.1	4645.56	4773.36
3.12278	11579.6	9381.23	9627.2
3.12897	20201.4	16515.9	16744.8
3.13515	29840.2	24544.2	24555.1
3.14133	39044.8	32201.2	31885.9
3.14752	47294.1	39025	38415.6
3.15372	54285.8	44829.8	43969.8
3.1599	59816.3	49470.8	48395.7
3.16608	63867.8	52995.5	51635.2
3.17227	66569.2	55512.3	53873.6
3.17845	68345.6	57210.4	55379.2
3.18463	69609.8	58270.4	56371.4
3.19082	70438.4	58729.8	57074.6
3.197	70795.4	58760.9	57510.1
3.20318	70859	58684.9	57741.6
3.20937	70834.8	58691.8	57921.1
3.21557	70863.7	58692.8	58046.4
3.22175	71017.4	58776.1	58205.5
3.22793	71315.2	59164.6	58621.1
3.23412	71810.6	59702.3	58984.4
3.2403	72117.4	60115.7	58981.5
3.24648	71957.4	60282.6	58728.9
3.25267	71336.2	59933.3	58178.5
3.25885	70208.9	58941.3	57321.3
3.26503	68693.3	57522.7	56391.7
3.27122	67003.8	55896.7	55297
3.27742	65362.5	54302.2	54017.9
3.2836	63957.8	52984.1	52950.1
3.28978	62895.9	51984.6	52265.7
3.29597	62367.7	51469	51994.1
3.30215	62835.2	51896.6	52444.7
3.30833	64872.7	53690.5	53899.4
3.31452	69205.3	57466.5	56733.8
3.3207	77108.3	64517	61963.1
3.32688	91569	77332.4	71714.8
3.33307	116884	99750.2	88559.9
3.33925	155007	134836	113629
3.34545	201991	181131	144669
3.35163	249093	231366	176127
3.35782	286634	274449	201504
3.364	307765	299785	215456
3.37018	311170	303039	216501
3.37637	302838	289915	208892
3.38255	294118	274078	201267
3.38873	295486	269208	201191
3.39492	309587	281111	210646
3.4011	331231	305648	226126
3.4073	351708	331524	240715
3.41348	361896	346370	247804
3.41967	356522	342682	243610
3.42585	335703	320900	228342
3.43203	304155	288234	206380
3.43822	269319	252550	182977
3.4444	236767	219132	161538
3.45058	208745	190627	143483
3.45677	185995	168124	129162
3.46295	168608	151692	118566
3.46915	155995	140176	111112
3.47533	146722	132007	105862
3.48152	139339	125707	101825
3.4877	132686	119731	97939.1
3.49388	125859	113013	93484.8
3.50007	118472	105576	88454.6
3.50625	110714	97992.7	83122.6
3.51243	103208	90678.8	77970.1
3.51862	96525.4	84277.2	73576.8
3.5248	91002.1	79291.8	70237.6
3.531	86911.6	75807.6	67893.8
3.53718	84258.5	73662	66292.6
3.54337	82547.7	72301.5	65102.2
3.54955	80937.8	70938.4	64050.3
3.55573	78889.3	69215.2	62816.3
3.56192	76338.9	67079.8	61258.9
3.5681	73548.7	64684.6	59431.6
3.57428	70899.7	62315.3	57529
3.58047	68662.3	60036.4	55899.6
3.58665	66950.1	58106.5	54745.1
3.59283	65883.8	56746.5	54005.5
3.59903	65429.8	55864.8	53667.2
3.60522	65379.6	55407.3	53701.5
3.6114	65624.4	55361.8	53860.7
3.61758	66122	55577.2	54162.8
3.62377	66777.1	55978	54597.5
3.62995	67535.7	56702.7	54981.1
3.63613	68175.9	57644.1	55286.4
3.64232	68560.5	58430.6	55472.3
3.6485	68546.3	58775.3	55359
3.65468	67830.5	58529.9	54858.9
3.66088	66407.6	57589	54034.8
3.66707	64592.3	56003.2	52878
3.67325	62602.1	54212.8	51477.2
3.67943	60487.1	52376.7	49998
3.68562	58518.1	50548.4	48653.1
3.6918	56889.2	48872.3	47577.4
3.69798	55477.1	47485.4	46712.9
3.70417	54384.9	46532	46107.4
3.71035	53819.8	46097.4	45834.8
3.71653	53764	46178.2	45795.6
3.72273	54083.7	46618.7	45914.4
3.72892	54409.8	47141.7	46018.8
3.7351	54335.2	47345.8	45980.5
3.74128	53779.3	47019	45703.3
3.74747	52993.3	46241.2	45093.5
3.75365	52157.5	45313.7	44322.4
3.75983	51209.2	44421.3	43593.2
3.76602	50331.4	43576.9	42997.9
3.7722	49736.8	42896.2	42532.7
3.77838	49325.6	42557.9	42197.8
3.78457	48979.3	42420.3	42050.4
3.79077	48729	42335.3	42064.9
3.79695	48676.3	42346.7	42121.8
3.80313	48804.6	42590.5	42139.6
3.80932	49099.8	43048.3	42252.1
3.8155	49561.5	43527.4	42623.4
3.82168	50057.7	44008.7	42998.2
3.82787	50352.2	44430.7	43163.7
3.83405	50395.6	44560.4	43177.2
3.84023	50213.5	44276.2	42940.8
3.84642	49821.3	43744.7	42481.3
3.85262	49430.7	43236.7	42119.6
3.8588	49167.1	42882.1	42017.3
3.86498	49063.2	42820	42064.4
3.87117	49174.7	43024	42155.4
3.87735	49413.9	43228.7	42245.6
3.88353	49643.1	43397.3	42275
3.88972	49843.9	43510.5	42273.4
3.8959	49947.6	43610.1	42290.5
3.90208	49904.2	43755.6	42304.4
3.90827	49794.3	43833.6	42369.5
3.91447	49618.5	43799.4	42371.5
3.92065	49293.9	43625.8	42216.8
3.92683	48797.5	43191.3	41946.6
3.93302	48228.9	42570.3	41582.4
3.9392	47640.9	41901.6	41105.7
3.94538	47002.8	41283.6	40632.2
3.95157	46447.3	40694.5	40207.2
3.95775	45905.1	40047.6	39747.3
3.96393	45310.1	39463.5	39322.6
3.97012	44791.8	39096	39056.5
3.97632	44353.4	38928.2	38930.9
3.9825	44008.1	38724.8	38821.9
3.98868	43866	38447.8	38718.9
3.99487	43930.8	38338.7	38688.1
4.00105	43988.1	38451.2	38742.5
4.00723	43938.8	38581.2	38793.5
4.01342	43889.2	38488.6	38720.8
4.0196	43730.7	38227.1	38562.6
4.02578	43423.1	38001.2	38300
4.03197	43124.9	37811.2	38023.2
4.03815	43016.7	37745.6	37971.6
4.04435	43128.2	37917.1	38095
4.05053	43443.1	38274	38274
4.05672	43874.1	38659.9	38518.7
4.0629	44246.2	39034.3	38751
4.06908	44407.7	39207.3	38790.8
4.07527	44295.9	39008.5	38607.6
4.08145	43878.5	38541.6	38377.2
4.08763	43300.8	37956.7	38129.5
4.09382	42718.2	37410.3	37755.2
4.1	42163.1	36953.3	37383.2
4.1062	41786.9	36651.9	37205.8
4.11238	41716.9	36544.9	37122.8
4.11857	41937.2	36703.7	37096.7
4.12475	42401.4	37172	37308.1
4.13093	43094.2	37891.3	37753
4.13712	43931.8	38801.1	38315.4
4.1433	44768.6	39689.9	38873.3
4.14948	45319.8	40191.2	39196
4.15567	45425.3	40228.9	39255.6
4.16185	45270.2	39979.2	39166
4.16805	44930.6	39584.8	38954.4
4.17423	44412.6	39050.6	38611.9
4.18042	43817.8	38511.6	38188.4
4.1866	43170.1	38079.7	37775.8
4.19278	42546.1	37669.5	37427.5
4.19897	42020.8	37183.1	37138.7
4.20515	41455	36626.9	36895
4.21133	40813.8	35980	36563.3
4.21752	40315	35429.3	36161.6
4.2237	40068.5	35158.8	35867.7
4.2299	40018.6	35128.3	35714
4.23608	39972	35188.9	35617.5
4.24227	39754.5	35160.5	35524.7
4.24845	39484	34970.8	35384.6
4.25463	39270.1	34762.4	35206.3
4.26082	39106.7	34622.7	35102.8
4.267	39065.3	34530.7	35048.4
4.27318	39242.9	34550.1	34907.9
4.27937	39490.1	34696.7	34812.6
4.28555	39577.8	34836.7	34913.8
4.29173	39512.3	34829.2	35022
4.29793	39426.8	34806.2	34976.5
4.30412	39436.1	34810.6	34891.2
4.3103	39521.4	34766.2	34951.2
4.31648	39749.4	34924.7	35197.2
4.32267	40220.2	35515.8	35559.6
4.32885	40934.8	36425.4	36032.6
4.33503	41703.8	37271.7	36593
4.34122	42202.3	37865.5	37053.2
4.3474	42481.4	38384.7	37339.7
4.35358	42874.1	39020.1	37607.8
4.35978	43495	39844.5	37903.9
4.36597	44160.6	40737.5	38201.6
4.37215	44785.6	41380.7	38574.3
4.37833	45270.9	41674.3	39014.2
4.38452	45700.9	41902.5	39428.1
4.3907	46207.4	42277.5	39753.4
4.39688	46446.9	42469.3	39895.2
4.40307	46032.6	42043.8	39717.8
4.40925	45063.2	41038.9	39079.2
4.41543	43898.3	39791.5	38119.5
4.42163	42884.5	38720.1	37300
4.42782	42243.1	38045.4	36888
4.434	42008.2	37850.7	36838.8
4.44018	42121.1	38116.5	36973.7
4.44637	42522.4	38625.2	37194.5
4.45255	43040.1	39205.6	37491.9
4.45873	43531.3	39760.1	37773.4
4.46492	43922.3	40102	38026.6
4.4711	44118.3	40226.7	38187.3
4.4773	44112.9	40177.1	38105.9
4.48348	43934.6	39817.8	37846.9
4.48967	43605.1	39309.9	37552.7
4.49585	43177	38922.6	37228.8
4.50203	42774.1	38725.6	36909.7
4.50822	42518.6	38669	36749.9
4.5144	42416.7	38637	36681.7
4.52058	42193.5	38417.6	36532.6
4.52677	41555.6	37724.6	36117.4
4.53295	40595.2	36586.1	35449.6
4.53913	39470.9	35302.4	34770.8
4.54533	38455.3	34279.9	34212.2
4.55152	37849.2	33716.6	33801.6
4.5577	37579.9	33471.6	33514.6
4.56388	37502	33367	33389.2
4.57007	37562.4	33406.4	33513.2
4.57625	37641.8	33596.7	33726.5
4.58243	37709.8	33789.1	33796.8
4.58862	37818	33946.6	33824.3
4.5948	37978.1	34056.7	33889.7
4.60098	38226.6	34128.2	34049.9
4.60718	38737.3	34410	34488.6
4.61337	40115	35647.9	35569.2
4.61955	43082.8	38527.4	37758.2
4.62573	47302.3	42733.6	40825.4
4.63192	51366.4	46919.3	43661.2
4.6381	53790.8	49522.1	45145.9
4.64428	53924.7	49609.9	44948.8
4.65047	52014.4	47543.4	43393.7
4.65665	49104.6	44584.3	41261.5
4.66283	46410.1	41874.2	39287.7
4.66903	44580.9	40047.9	37954.9
4.67522	43730.9	39319.9	37432.6
4.6814	43861.3	39602.3	37577.4
4.68758	44556.9	40439.3	38058.7
4.69377	45107.4	41092	38401.8
4.69995	44949.8	40902.3	38277.5
4.70613	43963.6	39825	37630.7
4.71232	42518.2	38348.9	36662.3
4.7185	41031.2	36881.2	35621.7
4.72468	39773.2	35630.7	34709.4
4.73088	38986.3	34834.9	34071.8
4.73707	39046.6	34862.6	33987.6
4.74325	40254.3	36023.2	34702
4.74943	42362.4	38286.6	36030.9
4.75562	44510.9	40679.3	37335.8
4.7618	45601.5	41828.5	37885.9
4.76798	45045	41289.5	37325.7
4.77417	43397.2	39686.6	36008.5
4.78035	41486	37845.1	34560.6
4.78653	39806.6	36183.1	33395.4
4.79272	38566.1	34886	32559
4.79892	37746.4	34102.3	32014
4.8051	37484.5	33860	31814.7
4.81128	37862.7	34177.1	32003.6
4.81747	38619.2	34991.4	32468.3
4.82365	39365.2	35861.3	32902.3
4.82983	39754.1	36255	33035.2
4.83602	39614.4	35968.3	32876
4.8422	39136.7	35317.5	32545.2
4.84838	38512.5	34719.9	32206.6
4.85457	38075.7	34401.9	31991.3
4.86077	38100	34434.9	31993.3
4.86695	38507.9	34738	32225.8
4.87313	38914.7	35159.6	32463.3
4.87932	39012.1	35472.5	32529.2
4.8855	39024.2	35556.1	32528.1
4.89168	39409.4	35783.5	32751.8
4.89787	40927.9	37034.7	33739.1
4.90405	44451	40380.7	36044.5
4.91023	50000.1	46071.8	39700.1
4.91642	55821.6	52428.3	43581.5
4.92262	59263.1	56433.4	45858.5
4.9288	59243.7	56435.6	45722.1
4.93498	56761.8	53480.5	43938.8
4.94117	53346.4	49594.8	41761.6
4.94735	50064.4	46094.9	39688.5
4.95353	47542.9	43377.3	37958.4
4.95972	45988.8	41759.1	36985.2
4.9659	45249.4	41224.9	36621.3
4.97208	45187.3	41209.4	36543.2
4.97827	45892.1	41660.3	36917.5
4.98447	48221.1	43745.7	38433.3
4.99065	53740.4	49312.1	42149.6
4.99683	62985.8	58942.3	48431.7
5.00302	73464.6	69656	55404.6
5.0092	80167	76045.9	59574.8
5.01538	79916.9	75271.7	59085.5
5.02157	74198.5	69425.6	55081.2
5.02775	67349.8	62859.5	50499.4
5.03393	62741	58585.4	47479.2
5.04012	61166.3	57144.9	46421.5
5.0463	61396.4	57449.2	46512.2
5.0525	61747.7	57805.7	46712.2
5.05868	61890.3	57786.9	46848
5.06487	63026.7	58885.5	47802.8
5.07105	66071.4	62131.6	50145.6
5.07723	69418.6	65711.9	52470
5.08342	69951.1	66272.1	52516
5.0896	66289.5	62462.5	49716.2
5.09578	60112.2	56122.9	45601.8
5.10197	54087.8	49966.9	41870.7
5.10815	49686.7	45396.4	39457.1
5.11435	47618.8	43008.8	38714.8
5.12053	48419.6	43288.2	39794.8
5.12672	51440.2	45888.7	42126.3
5.1329	54454.3	48871.1	44293.2
5.13908	55254.3	49984.6	44898.6
5.14527	53500.6	48654.5	43836
5.15145	50717.1	46240.8	42358.8
5.15763	48920	44861.3	41616.7
5.16382	49366.9	45643.8	42179.8
5.17	51462.3	47940.8	43542.5
5.1762	53014.1	49710.2	44330.4
5.18238	52453.9	49192.3	43575.8
5.18857	50052.1	46612.4	41540.7
5.19475	47307	43734.7	39427.3
5.20093	46060.4	42349.3	38369.5
5.20712	48008.4	44048.3	39442.1
5.2133	55307.1	50934.7	44063
5.21948	69748.4	64902.7	53246.7
5.22567	89398.9	84193.4	65581.1
5.23185	106547	101468	76254.2
5.23805	112240	108069	79621
5.24423	104406	101028	74186.7
5.25042	88702.9	85370.2	63906.7
5.2566	72702.1	68887	53610.3
5.26278	60875.7	56548.1	45944.1
5.26897	54213.3	49770.5	41718
5.27515	52128.5	47756	40548.1
5.28133	52806.2	48457.9	41177.2
5.28752	54041.9	49710.4	42078.2
5.2937	56124.2	51530.6	43359.2
5.29988	62278.6	57171.2	47385.8
5.30608	74582.1	69520.6	55812.1
5.31227	89404.2	85413.5	66021.6
5.31845	98603.2	95569.6	72134.6
5.32463	96733.8	93112.2	70282.1
5.33082	85452.8	80668.3	62058.9
5.337	70982.5	65819.6	52281.2
5.34318	58741.9	53877.7	44548.8
5.34937	50590.8	46182.8	39467.2
5.35555	45832.3	41728.7	36367.6
5.36173	43227.4	39277.4	34611.1
5.36793	41800.2	37955.2	33701
5.37412	41098.3	37366.2	33321
5.3803	41505.8	37793.8	33644.7
5.38648	43937	40185.6	35348
5.39267	48624.1	45091.4	38628.5
5.39885	53994.4	50959.1	42287.8
5.40503	57592	54902.5	44493.1
5.41122	58179	55325	44422.2
5.4174	56074.3	53005.1	42705.5
5.42358	52811	49639.7	40498.3
5.42978	50329.8	46941.9	38935.1
5.43597	50165.1	46638	38915.8
5.44215	53005.3	49610.5	40989.6
5.44833	57936.2	54886.9	44505.9
5.45452	62159.7	59325.3	47253.7
5.4607	62757.4	59761.9	47334.6
5.46688	59596.1	56354.5	45102.8
5.47307	54980.8	51605.2	42071.1
5.47925	50797.2	47435.7	39299.1
5.48543	47852.1	44478.7	37313.7
5.49163	46449.7	43000.2	36398.6
5.49782	46550.5	43078.8	36434.7
5.504	47815.9	44418.8	37215.3
5.51018	50259.5	46907.9	38949.7
5.51637	54419.6	51112	41880.7
5.52255	59470.1	56320.2	45383.7
5.52873	62464.1	59409.1	47437.3
5.53492	61589.6	58490.3	46780.8
5.5411	58625.9	55478	44720.8
5.54728	56293.8	52987.6	43020.4
5.55347	54593.5	51186.7	41675.3
5.55967	51768.7	48517.9	39757.3
5.56585	47525.7	44392.8	37011.9
5.57203	43262.9	40077.1	34249.9
5.57822	40432.7	37175.9	32408.2
5.5844	39540.1	36274.6	31937.8
5.59058	40488.5	37306.8	32828.5
5.59677	43183.8	40156.6	34757.7
5.60295	47488.9	44620.5	37490
5.60913	52651.5	49749.3	40627.5
5.61532	56998.8	53848.3	43375.6
5.62152	59181.7	55966.3	44900.1
5.6277	59113.3	56010.1	44851.8
5.63388	57396.1	54278	43568.6
5.64007	55250.4	51855.5	41965.8
5.64625	53549	49899.9	40890.8
5.65243	52199.5	48511.7	40391.5
5.65862	50888.9	47191.4	39933.8
5.6648	49454.3	45568.9	39257.6
5.67098	47905.8	43764.1	38435.7
5.67717	46582	42195.3	37577.5
5.68337	46092.1	41392.2	37227.9
5.68955	46616	41704.8	37756.4
5.69573	47753.8	42805.5	38942.8
5.70192	49552.5	44514.6	40600
5.7081	56049.8	50434.1	44881.2
5.71428	83183.1	75673.9	61326.7
5.72047	162483	150941	110097
5.72665	314596	297705	207192
5.73283	496083	477257	327018
5.73902	603786	591103	398437
5.74522	573790	569233	375752
5.7514	444799	441732	288290
5.75758	301770	294602	195134
5.76377	194900	184361	127832
5.76995	129009	118861	87136
5.77613	92329.1	84053.8	64472.5
5.78232	74246.1	67421.3	53208.2
5.7885	71956.6	65606.8	51972.6
5.79468	96985.1	89290.6	68500.2
5.80087	176268	165584	121191
5.80705	328002	314228	222024
5.81325	522069	506403	348373
5.81943	683374	667145	449390
5.82562	743896	727666	484247
5.8318	683343	666958	443506
5.83798	537940	521183	349561
5.84417	373476	357718	243708
5.85035	241346	228074	159353
5.85653	155736	144695	104866
5.86272	105290	96385.2	73013.3
5.8689	76713.8	69862.1	55461.7
5.8751	65340.6	59611.8	48987
5.88128	80767.2	75135.5	60643.4
5.88747	151999	145919	111159
5.89365	305563	297469	215977
5.89983	503917	491450	342279
5.90602	631822	615170	414818
5.9122	608272	590733	395095
5.91838	483933	470620	322054
5.92457	383525	373115	268033
5.93075	374823	363990	269554
5.93695	423365	413350	302128
5.94313	448784	442247	315052
5.94932	407527	402775	282762
5.9555	319541	313383	219756
5.96168	227763	219977	156201
5.96787	157654	149192	109448
5.97405	111938	103740	80036
5.98023	85581.3	78577.6	63381.3
5.98642	75298.2	69600.5	56886.6
5.9926	77411.2	72441.2	58267.9
5.99878	83862.9	79249.5	62432.6
6.00498	85677.6	81398.1	63665.9
6.01117	80071.5	76130.6	60327.6
6.01735	70467.6	66703.7	54368.3
6.02353	60681.9	56848.5	48002.2
6.02972	52556.2	48533.9	42502.1
6.0359	47347.8	43232.8	38793.7
6.04208	45550.8	41379.7	37368.7
6.04827	45948.4	41602	37495.7
6.05445	46346.9	41765.5	37692.8
6.06063	45390.3	40669	37076.7
6.06683	43502.2	38755.2	35878.9
6.07302	42357.7	37636.8	35081.4
6.0792	43907.3	39222.8	36019.2
6.08538	49200.9	44487	39370
6.09157	56322.1	51598.7	43977.1
6.09775	61066.5	56039.8	47428.1
6.10393	62317.3	55907.9	49682.3
6.11012	64341.7	54802.3	54326.4
6.1163	70103	55957.1	63253.6
6.12248	75735.3	57610.2	71860.8
6.12868	75395.9	56200.1	73569.6
6.13487	68764.7	51549	67425.2
6.14105	60342.2	46448	58168.2
6.14723	53653	42671.4	50250.3
6.15342	49436.6	40471.5	44983.7
6.1596	47345.5	39852.7	42102.4
6.16578	47287	40771.3	41081.8
6.17197	48510.6	42720.4	41124.9
6.17815	49365.3	44227.8	41166.9
6.18433	48729.9	44011.2	40461
6.19053	46930.2	42510.9	39164.6
6.19672	45454.4	41204.7	38134.1
6.2029	45322.4	41148.6	37948
6.20908	45710	41722.1	38145
6.21527	45075.3	41348.8	37676.5
6.22145	42984.9	39337	36165.6
6.22763	40252.6	36596.5	34250.9
6.23382	38124.5	34584.9	32819.1
6.24	37264.4	33834.1	32100.6
6.24618	37381.5	33937.2	31934.1
6.25237	37792.6	34383.3	32146.3
6.25857	38316.7	34859.7	32535.8
6.26475	39104.4	35254.8	32957.1
6.27093	40078.5	35489.5	33404
6.27712	40894.8	35690.4	33829.5
6.2833	41667.9	36365.9	34448.3
6.28948	43096.5	38143	35727.9
6.29567	45059.2	40636.7	37404
6.30185	46389.1	42440.6	38471.3
6.30803	46678.3	43016.1	38519.5
6.31422	46620.3	43140.8	38223.6
6.32042	46359.6	42892.4	37841.3
6.3266	44937.3	41343.6	36778
6.33278	42113.6	38533.7	34940.6
6.33897	39173.5	35655.9	33152.1
6.34515	37428.4	33900.5	32123.2
6.35133	37264.8	33836.5	31928.5
6.35752	38539.3	35293.8	32520.6
6.3637	40208	37140.7	33478.7
6.36988	40754.1	37793.3	33784.3
6.37607	39770	36769	33060.9
6.38227	38113.1	35105	31981.2
6.38845	36824.9	33903.9	31091.5
6.39463	36294.8	33515.1	30642.9
6.40082	36406.4	33702	30729
6.407	36864.1	34078.4	31070.4
6.41318	37276.2	34458.6	31365.3
6.41937	37408.1	34656.4	31435.5
6.42555	37086.2	34323	31141.5
6.43173	36235.1	33507.4	30558.9
6.43792	35323.4	32636.3	29921.2
6.44412	34828.6	32126.8	29480.9
6.4503	34735.4	32126.9	29396
6.45648	35005.8	32405.1	29624.8
6.46267	35554.1	32849.9	30085.1
6.46885	36414.1	33672.7	30696.9
6.47503	37314.5	34681.3	31258.4
6.48122	37650.2	35084.6	31439.2
6.4874	37208.7	34544.7	31092.7
6.49358	36504.3	33729.6	30539.8
6.49977	36056.8	33354.9	30263.1
6.50595	35876.5	33357.7	30345
6.51215	35767.7	33339.8	30467.7
6.51833	35688.3	33280.4	30525.5
6.52452	35894.8	33464.2	30664.7
6.5307	36718.3	34202.6	31062.8
6.53688	38017.1	35455	31759.6
6.54307	39176.9	36410.4	32371.6
6.54925	39631.3	36440.8	32486.6
6.55543	39490.6	36171.6	32335
6.56162	39404.5	36317.3	32406.8
6.5678	39603.6	36658.2	32544.9
6.574	40020.6	36767.7	32625.9
6.58018	41385.6	37246.6	33245.4
6.58637	44261.6	38983.7	34732.1
6.59255	47085.4	40912.5	36092.3
6.59873	47800.5	41019.9	36163.2
6.60492	48628.5	39869.5	35919.4
6.6111	56061.9	40958.8	38376.7
6.61728	73303.7	46694.8	45048.8
6.62347	92990.9	55188.4	52972.7
6.62965	102019	61559.9	57045.7
6.63585	94843.9	61990	55026.8
6.64203	77696.5	56258.9	48772
6.64822	60487.5	47855.6	41722.3
6.6544	48673.6	40957	36496.1
6.66058	42732.8	37321.2	33774.6
6.66677	40615.4	36254.7	32821.2
6.67295	40557.7	36779.2	32935.1
6.67913	42725.2	39201.4	34186.9
6.68532	46873.6	43383.6	36597.9
6.6915	50078.9	46406.3	38552.8
6.6977	49473.9	45555.7	38319.6
6.70388	46207.5	42214.5	36488.3
6.71007	43405.7	39534.5	34786.1
6.71625	42081.4	38445.7	33894.7
6.72243	41060.4	37687.2	33208.6
6.72862	39330.9	36127.1	32159.6
6.7348	37240	34083.4	30952.2
6.74098	35629.2	32529.4	29992.9
6.74717	34805.4	31890.9	29479.8
6.75335	34549.5	31883.4	29331.4
6.75953	34599.8	32103.1	29354.3
6.76573	34694.9	32256.7	29372.3
6.77192	34576.9	32110.5	29286.4
6.7781	34277.3	31766.3	29136.7
6.78428	34217.2	31673	29186.4
6.79047	35103.5	32525.1	29819.9
6.79665	37553	34918.6	31327.6
6.80283	41261.7	38544.6	33543.8
6.80902	44457	41541.4	35483.4
6.8152	45214.8	41988.7	35938.9
6.82138	43566	40113.1	34799.4
6.82758	41045.8	37661.3	33118.9
6.83377	38843.8	35745.7	31821.7
6.83995	37257.1	34446.8	30978.8
6.84613	36312.5	33581.7	30471.6
6.85232	36418	33506.7	30578.9
6.8585	38127.5	35070.3	31769.8
6.86468	42530.1	39428.5	34682.4
6.87087	50406	47235.4	39715.2
6.87705	58457	55249.1	44696.5
6.88323	60222.7	56865.3	45556.8
6.88943	54237.2	50587.1	41512.4
6.89562	46082.1	42446.7	36298.1
6.9018	41145.6	37937	33291.7
6.90798	40308.8	37352.7	32799.7
6.91417	41384.8	38407.4	33447.7
6.92035	42849.2	39891	34347.3
6.92653	45056	41969.6	35741.1
6.93272	49304.9	45598	38347.9
6.9389	59400.4	54793.3	44555.8
6.94508	78499.6	73425.6	56840.5
6.95128	98509.1	93882.3	70179.8
6.95747	103654	99252.4	73914.1
6.96365	90290.6	85270.7	65290
6.96983	70717.5	65329	52860.5
6.97602	57756.6	52070.9	45262.4
6.9822	54500.8	48142.6	43987.3
6.98838	57073.8	50266.5	46007.2
6.99457	62366.8	55644.1	49274
7.00075	72531.3	66048.4	55463.5
7.00693	89700.7	83077.2	66101.4
7.01312	105321	98281.6	75535.6
7.01932	105835	98674.8	75259.6
7.0255	91612.3	85091.8	65988.8
7.03168	76163.4	70515.5	56324
7.03787	67481.7	62488.4	50849.1
7.04405	63090.5	58583.7	48024.8
7.05023	58790.5	54777.7	45533.7
7.05642	54428.1	50963.1	43062.7
7.0626	52634.8	49418.7	42106
7.06878	57324.2	53963.3	45382.3
7.07497	74046.6	70186.5	56477.9
7.08117	101321	95916.4	73848.6
7.08735	120877	112980	85542.3
7.09353	114764	105628	80820.5
7.09972	90205.2	82145.5	65193.7
7.1059	70398.4	63981.7	53140.6
7.11208	70987.2	65345.8	53905.2
7.11827	93564.5	87540.3	68122.3
7.12445	126037	119162	88312.6
7.13063	154077	146673	105985
7.13682	175028	166496	119554
7.14302	186042	175414	127092
7.1492	179351	167268	123388
7.15538	158748	147383	110631
7.16157	136909	127911	96674.5
7.16775	117132	110133	83735.3
7.17393	95478.4	89419.3	69740.9
7.18012	74887	69238.2	56762.9
7.1863	64414.6	58528.7	50339
7.19248	70625.3	63579.3	54632.9
7.19867	94995.5	86471.2	70525.3
7.20487	132010	121913	93776.9
7.21105	166276	154051	113838
7.21723	178887	165374	119976
7.22342	163007	150803	109895
7.2296	130662	121236	90788.6
7.23578	100512	93120.7	72766.9
7.24197	81275.4	75153.3	61119.1
7.24815	73834.1	68601.3	56594.4
7.25433	78302.1	73498.2	59273.9
7.26052	89120.2	84130.5	65778.5
7.2667	95068.7	89700.2	69172
7.2729	90922.1	85976.9	66377.7
7.27908	80562.4	76456.4	59881.9
7.28527	69283.7	65682.2	52926.7
7.29145	60099.6	56684.6	47250.4
7.29763	54325.5	50856.3	43591.1
7.30382	53053.7	49347.1	42740.4
7.31	57464.7	53269.3	45450.8
7.31618	68369.7	63447.9	52178.3
7.32237	83456.2	77873.8	61582.3
7.32855	93374.3	87505.9	67971.4
7.33475	88371.5	83103	65142.2
7.34093	72905.6	68620.7	55476.8
7.34712	60973.3	57368.4	47784.1
7.3533	58463.7	54912.1	45953.4
7.35948	59664	55523.7	46349.2
7.36567	57926.2	53353.2	44933.8
7.37185	53554.4	49205.2	42182
7.37803	50467	46632.7	40483.5
7.38422	50781.3	47230.9	40867
7.3904	54103.4	50442	42789.7
7.3966	58325.1	54443.2	45115.2
7.40278	61350.6	57495.9	46989.6
7.40897	63437.6	59774.5	48714
7.41515	67089.8	63514.9	51759.6
7.42133	71888.8	68374.2	55367
7.42752	73207.4	69718.3	56228.9
7.4337	70009.6	66276.8	53687.4
7.43988	65213.8	61156.3	49917.1
7.44607	59355.9	55317.1	45696.7
7.45225	53282.1	49491.4	41571.8
7.45843	51290.3	47542.2	40214.2
7.46463	55526	51687.1	43088
7.47082	62717	58853.5	47847.3
7.477	72316.5	68175.7	53847.2
7.48318	99841.4	94619.4	70806.3
7.48937	166804	159876	112858
7.49555	251629	242132	166778
7.50173	279924	267736	185166
7.50792	221915	210080	149020
7.5141	140134	131009	97295.1
7.52028	97331.5	89376.5	70001.1
7.52648	103360	91349.5	74044.4
7.53267	141739	120088	99832.4
7.53885	183656	151768	129596
7.54503	205620	169105	145647
7.55122	234230	198603	162117
7.5574	323099	288981	215214
7.56358	438303	404855	285817
7.56977	454880	424037	294112
7.57595	335055	311564	218300
7.58213	185382	171410	125242
7.58833	101661	94501.8	72881.6
7.59452	98188.5	93162.1	70405
7.6007	159049	151424	108395
7.60688	249549	235406	164520
7.61307	317741	296086	205203
7.61925	337782	311904	216238
7.62543	307401	283044	199262
7.63162	231778	213327	154660
7.6378	147198	135482	102169
7.64398	91642.5	84908.1	66643.3
7.65018	66370.8	61935	50287.4
7.65637	57600.2	53732.1	44598.4
7.66255	66146.8	61709.8	49729.3
7.66873	110950	103835	77271
7.67492	208969	195336	137772
7.6811	334730	311244	216252
7.68728	423411	391951	272948
7.69347	429969	396236	277737
7.69965	350515	321044	227876
7.70583	226834	206767	150856
7.71202	125827	115189	87776.8
7.71822	76514.3	71006.8	56450.8
7.7244	62365.7	58284.2	47180.3
7.73058	60375	56434.4	45823
7.73677	62563.7	58065.4	46999.6
7.74295	82301.3	75258	58007.3
7.74913	148264	135539	97084.2
7.75532	257179	239133	166331
7.7615	332538	312794	218860
7.76768	301675	282264	202568
7.77387	198372	183236	136559
7.78007	108636	99737.8	78419.3
7.78625	65663.2	60554.3	50511
7.79243	53476.1	49563	42397.8
7.79862	53651.7	50055.1	42228.7
7.8048	59234.4	55744.9	45470.9
7.81098	67031.4	63250.2	50057
7.81717	71789.3	67257.6	52712
7.82335	69520	64159.2	51075.9
7.82953	61733.6	56126.1	46271.4
7.83572	53546.7	48404	41443.6
7.84192	48931.9	44531	38951.6
7.8481	48860.6	45019.8	39208.8
7.85428	51431.2	47549.1	40974.4
7.86047	53764.4	49415.6	42532.5
7.86665	55575.5	50676.6	43684.3
7.87283	58147.7	52693.1	45309.6
7.87902	59351.8	53716.9	46126.8
7.8852	55964.3	50746.6	43875.6
7.89138	50176.7	45672	39936.6
7.89757	47298.1	43564.9	37949.3
7.90377	49450.3	46255.4	39353.1
7.90995	54078.6	50512.2	42601.1
7.91613	56555.6	51765.6	44732.3
7.92232	54826.4	49181.6	43977.9
7.9285	50921.6	45535.9	41263.6
7.93468	47880.4	43274.1	38732.7
7.94087	46563.5	42392.8	37428.1
7.94705	45433.7	41442.1	36612.2
7.95323	43579.3	39800.1	35441.4
7.95942	42146.2	38523.2	34401.7
7.9656	42088.6	38582.9	34274.6
7.9718	42646.7	39319.9	34741.3
7.97798	42272.5	38993.7	34680.6
7.98417	40568.8	37233.4	33736
7.99035	38858.5	35525.2	32826.4
7.99653	38508	35140.4	32701
8.00272	40028.2	36441.9	33568.3
8.0089	43245	39299.2	35429.7
8.01508	46608.2	42417.7	37457.6
8.02127	47889.2	43726.3	38231.8
8.02745	46756	42815.4	37528.5
8.03365	45152.1	41435.8	36488.4
8.03983	44794.6	41109.4	36063.9
8.04602	45337.6	41564	36232.4
8.0522	45272.5	41457	36120.7
8.05838	44272	40561.3	35502.2
8.06457	43837.9	40332	35325.9
8.07075	44580.7	41105.9	35854.9
8.07693	45250.4	41377.2	36256.6
8.08312	45876.2	40834.6	36500.8
8.0893	48342.9	41363.7	37762.8
8.0955	52618.3	44073.3	40187.6
8.10168	56433.6	48045.8	42531.4
8.10787	59136.4	52464.1	44353.9
8.11405	61676.4	56920.2	46224.8
8.12023	63034.8	59623.6	47418.9
8.12642	61861.6	59132.7	46845.3
8.1326	58923.1	56503.8	45094.9
8.13878	54831.7	52531.5	42718.8
8.14497	50198.7	47827.4	39952.9
8.15115	47545.7	44858.9	38262.1
8.15735	48561.9	45465.3	38796.3
8.16353	52107.9	48584.8	40901.2
8.16972	54952.4	51229.4	42683.1
8.1759	54487.8	51009.3	42602.9
8.18208	52005.2	48882.4	41231.9
8.18827	49508.6	46454.7	39698.5
8.19445	46630.3	43520.7	37908.9
8.20063	43709.4	40614.9	36135
8.20682	42115.5	38968.7	35119
8.213	42351.7	38943.9	35175.6
8.21918	44439.4	40604.7	36434.7
8.22538	47456.1	43161.5	38238.3
8.23157	48924.3	44292.4	39105.7
8.23775	47516	42727.2	38293.7
8.24393	44898.1	40302.9	36789
8.25012	43563.3	39359.4	36051.2
8.2563	44078.1	40096.9	36321.1
8.26248	44621.5	40895.2	36644.3
8.26867	43713.2	40351	36257.8
8.27485	42259.9	39077.3	35536.9
8.28103	41765	38551.5	35143.8
8.28723	42549.6	39094.8	35362.7
8.29342	43752.6	39902.8	35850.6
8.2996	43981.2	39890.8	35823.6
8.30578	42750.7	38823.2	35069.3
8.31197	41615.9	38068.6	34495.8
8.31815	44094.4	40590.9	35975.9
8.32433	65004.9	60691.9	47450.2
8.33052	174869	167767	108929
8.3367	547381	536324	328070
8.34288	1283209	1280837	793148
8.34908	2010778	2033232	1303719
8.35527	2082811	2110610	1405553
8.36145	1446801	1453167	995204
8.36763	701550	692582	485498
8.37382	271950	261454	191423
8.38	118908	110605	87597.5
8.38618	78732.8	71920.4	61111.5
8.39237	70790.3	64153.7	56698.7
8.39855	74035.5	66914.1	59611.1
8.40473	80216.4	72980.1	64463.1
8.41093	83096.6	76810.7	70188.5
8.41712	84702	80520	83180.4
8.4233	89267.2	86842.6	104986
8.42948	92874.5	89547.3	121492
8.43567	91463.6	84826.9	121842
8.44185	89193.5	79526.4	114326
8.44803	93376.4	81421.9	111576
8.45422	102609	88265.7	114199
8.4604	105138	89411.4	113502
8.46658	94357.5	79435.1	104762
8.47277	78108.4	64990.8	92147.3
8.47897	67088.3	55485.2	82505.8
8.48515	64752.9	54115.1	78891.6
8.49133	70635.1	60227	81062.6
8.49752	82127.1	71187.1	86757
8.5037	91729.4	80026.3	90408.6
8.50988	94279.3	82471	88698
8.51607	94073.8	82919.5	84910.5
8.52225	92512.9	82317.3	80353.2
8.52843	85817.4	76709.9	72818.1
8.53462	78437.2	70772.4	65634.6
8.54082	80533.9	74234.2	65399.7
8.547	94497.4	88962.8	73339.3
8.55318	112579	106654	84174.2
8.55937	127431	119459	92701.6
8.56555	137110	126183	97707.8
8.57173	143536	130301	100742
8.57792	147452	133540	103285
8.5841	141109	128514	101020
8.59028	121297	111018	89777.8
8.59647	99835.3	91146	75869.2
8.60267	89145.4	81055.4	67955.5
8.60885	92443.9	84097.2	68820.1
8.61503	104700	95421.2	75852
8.62122	115921	106269	83239.4
8.6274	119064	110150	85755.2
8.63358	114629	106929	83012
8.63977	107150	99951.8	78103.4
8.64595	98178.9	90670.5	72317.9
8.65213	88783.3	81319.9	66106.6
8.65832	85685	78508.6	63603.7
8.66452	92660.3	84883.1	67562.9
8.6707	102160	93033.6	73631.3
8.67688	103402	93406.9	74802.5
8.68307	96307.2	87033.9	70732.5
8.68925	92666.9	84978.6	68713.3
8.69543	102771	95719.8	75069.1
8.70162	120149	112442	86050
8.7078	124631	116049	88968.6
8.71398	110263	101773	79805.6
8.72017	93206.7	85492.6	69045.2
8.72635	86195.1	78992.2	64550.1
8.73255	87912.5	80806.6	65280.6
8.73873	91362.2	84242.6	67281.7
8.74492	93920.5	86729	68992.2
8.7511	102928	95169.8	74763.2
8.75728	120110	111179	85828.1
8.76347	129093	119562	92104
8.76965	118364	109937	85967.3
8.77583	99264.2	92334.7	73563.9
8.78202	87138	80789.7	65083
8.7882	86424.6	80024.4	64303.9
8.7944	92717.2	85831.4	68414.5
8.80058	98138.2	90445.6	71961.9
8.80677	98217.9	90069.5	71924.5
8.81295	92960.9	85080.4	68772.2
8.81913	83804.3	76665.5	63526.4
8.82532	73421.6	67057.5	57499.5
8.8315	65351.6	59159.5	52764.6
8.83768	62803.1	55893.4	51179.9
8.84387	74151.5	65559.1	57054.9
8.85005	123085	109890	84094.1
8.85625	229887	207979	147107
8.86243	346600	320335	223766
8.86862	376500	355657	253102
8.8748	310865	293884	216863
8.88098	222637	206661	159029
8.88717	153895	140913	111948
8.89335	114324	105228	84142.6
8.89953	120308	113502	85686.9
8.90572	194172	184167	128953
8.9119	318041	294807	203332
8.91808	392254	354841	250346
8.92428	340618	304360	222042
8.93047	229264	204883	154583
8.93665	171568	155040	116981
8.94283	202224	184164	133725
8.94902	281170	255263	181870
8.9552	363326	328375	231662
8.96138	421461	378954	266432
8.96757	405560	362515	258260
8.97375	300105	268881	196682
8.97993	190451	172130	128995
8.98613	166750	151261	109911
8.99232	227479	207338	145222
8.9985	296085	271361	191457
9.00468	326670	298869	212277
9.01087	374496	338495	237342
9.01705	517984	462349	321457
9.02323	712896	636814	445366
9.02942	755420	685343	484178
9.0356	553618	514294	368510
9.04178	294333	277744	204768
9.04798	152748	143604	110341
9.05417	136312	129294	96981.1
9.06035	228785	220081	152278
9.06653	413883	389170	264173
9.07272	556608	504300	352185
9.0789	502728	441802	322661
9.08508	312543	270381	208714
9.09127	158662	138450	113432
9.09745	96686.2	87252.7	73594.1
9.10363	83168	76777.4	64695.5
9.10983	79174.2	73458.8	62002.1
9.11602	79695.9	73825.6	61369.9
9.1222	104624	96581.8	74754.8
9.12838	174469	160806	115853
9.13457	273184	250530	177277
9.14075	348325	317052	227079
9.14693	358830	324151	236655
9.15312	295113	263666	197829
9.1593	192872	171146	133296
9.16548	114469	102843	83242
9.17167	79800.1	73673.1	61164.6
9.17787	69633.3	65017	54881.7
9.18405	71153.7	66370.9	55672.2
9.19023	96358.8	90539.7	70052
9.19642	183874	172134	121129
9.2026	339147	311079	213595
9.20878	445374	401653	280042
9.21497	382164	343638	247151
9.22115	225302	204916	153892
9.22733	116653	107750	85533.6
9.23352	79131.5	73261.2	60577.3
9.23972	70455.8	64455.3	54388.3
9.2459	67669.8	59975.9	52220.8
9.25208	69141.3	57841	53059.1
9.25827	73900.3	58406.9	56259.9
9.26445	74706.2	58033.6	57110.7
9.27063	68792.4	55059.3	53626.9
9.27682	62787.8	52910.4	49978.1
9.283	61650	53802.2	49456.7
9.28918	62929.6	55617.4	50403.6
9.29537	62549.4	55401.9	50069.6
9.30157	59759.1	52744.7	48337.6
9.30775	56114.4	49372.6	46318.6
9.31393	53157.2	46718.8	44609.3
9.32012	52547.9	46250.1	44019.2
9.3263	55304.1	48878.6	45339.1
9.33248	59215.2	52615.4	47423.1
9.33867	60926.3	54730.1	48448.2
9.34485	61265.5	56154.8	49518.4
9.35103	63059.9	58809	52365.9
9.35722	66004.6	61845.5	55764.8
9.36342	68040.1	63471.5	57301.3
9.3696	68042.2	63092.5	56149.4
9.37578	66447.4	61569.9	53578.1
9.38197	65268.3	60544.1	51769.6
9.38815	65701.9	60781.1	51609.3
9.39433	66334.2	60728.2	51997.5
9.40052	64972	58565.2	51572.4
9.4067	61181	54433.4	49600.7
9.41288	56534.9	49963.5	46492.2
9.41907	53063.9	46968.9	43765.1
9.42525	52383.6	46611	42795.4
9.43145	54870.7	49103.3	43955.8
9.43763	58904.6	52843.9	46416.7
9.44382	61227.1	54732	48263.1
9.45	59648	53010.6	47812.4
9.45618	56160.2	49480.7	46117.3
9.46237	54120.5	47277.8	45440.6
9.46855	53738.1	47001.2	45438.8
9.47473	53277.4	47019.1	44539.1
9.48092	51858.5	46209.1	42695.5
9.4871	49773.7	44740.4	40745.1
9.4933	48113.5	43560.4	39512.3
9.49948	47944.3	43498.8	39429.6
9.50567	49589.6	44838.4	40462.5
9.51185	52273.6	47214.1	42204.4
9.51803	54031.3	49091.8	43641.6
9.52422	53798.1	49052.5	43902.3
9.5304	52323	47495.5	43161.8
9.53658	50829	45896.3	42225
9.54277	49876.7	45143.8	41523.8
9.54895	49718.7	45278.8	41158.5
9.55515	50844	46561.2	41528.2
9.56133	53715.6	49381.9	43152.9
9.56752	57071.4	52375.5	45282.3
9.5737	57832.1	52822.3	45928.5
9.57988	55480.3	50568.8	44855.7
9.58607	53030.3	48273.5	43638.7
9.59225	52504	47834.8	43188.4
9.59843	54938.6	50354.5	44271.1
9.60462	60966.5	56125.9	47659.3
9.6108	66706.1	61532.8	51360.2
9.617	66640.6	61501.4	51903.1
9.62318	63569.8	58909.8	51224
9.62937	67118.2	63877.7	57762.2
9.63555	82166.2	81267.7	76632.6
9.64173	103010	103384	99313.9
9.64792	117188	116169	109744
9.6541	115130	111906	102410
9.66028	100626	96086.9	86512.8
9.66647	86370.8	80683	73615.9
9.67265	79603.9	72709.7	67523.9
9.67883	80930.6	73097.8	66855
9.68503	91589	82857.5	71839
9.69122	107557	98398	80619.9
9.6974	115828	107337	85125.6
9.70358	110294	102701	81237.3
9.70977	97504.9	90960.5	73201.6
9.71595	86239.3	81045.7	66239
9.72213	82021.2	78159.6	63808.1
9.72832	85558.1	81993.4	66040.7
9.7345	92693.7	87575.9	69782.5
9.74068	100456	92894.9	73331.9
9.74688	110679	100988	78387.8
9.75307	124654	113764	86456.6
9.75925	140493	129138	96645.7
9.76543	150400	139190	103670
9.77162	146420	135940	101806
9.7778	136300	126509	95014.1
9.78398	130229	120762	90492.7
9.79017	126415	117207	88105.3
9.79635	128420	118980	89616.4
9.80253	141737	131115	99380.3
9.80873	156353	145066	111707
9.81492	161947	150147	117196
9.8211	156777	143703	113311
9.82728	144139	130305	103835
9.83347	136327	122942	98410.9
9.83965	140818	127720	102276
9.84583	149254	135710	108486
9.85202	152441	138855	109833
9.8582	147814	134844	105660
9.86438	135091	123482	97113.8
9.87058	123685	112894	89244.9
9.87677	124809	113642	88426.1
9.88295	133430	121978	92652.3
9.88913	138783	127637	95760.9
9.89532	141298	129616	97460.8
9.9015	142120	129585	98343.5
9.90768	136268	124178	95213
9.91387	126311	115952	89387.1
9.92005	124407	114682	88207.7
9.92623	133020	122063	92901.5
9.93242	142321	129892	97897.9
9.93862	144020	130632	98924.6
9.9448	136977	123581	95099.2
9.95098	129723	117752	91261.1
9.95717	134257	123681	94457.8
9.96335	144968	135366	102366
9.96953	142401	133960	102756
9.97572	127580	119206	93638.8
9.9819	127616	115853	91246.4
9.98808	157348	137713	107788
9.99427	189257	162389	129352
10.0005	185497	159830	130309
10.0067	162042	143671	114904
10.0128	171320	158160	116615
10.019	219902	208780	146444
10.0252	249592	238538	169662
10.0314	221370	207667	154439
10.0376	168969	154210	119339
10.0437	139777	127098	98487.9
10.0499	146808	136082	101644
10.0561	185760	173705	124271
10.0623	233284	216687	152437
10.0685	242746	223797	159360
10.0747	206078	189483	137848
10.0809	175304	161068	117543
10.087	186744	171165	121628
10.0932	228542	208585	144725
10.0994	265384	241513	167713
10.1056	260597	238076	169478
10.1118	215995	199528	146946
10.118	175253	163114	122032
10.1242	167686	154747	114000
10.1303	193790	175426	125446
10.1365	244780	219151	152102
10.1427	304056	272853	187094
10.1489	351523	318804	219851
10.1551	369882	339665	236010
10.1613	336970	312441	219436
10.1675	264029	245332	175513
10.1736	201723	186561	136390
10.1798	177525	163117	121315
10.186	199892	181552	134812
10.1922	273687	246902	179480
10.1984	362482	330448	235974
10.2046	399972	368896	262696
10.2108	362918	332100	238916
10.2169	292398	263757	192044
10.2231	239738	216883	158170
10.2293	220403	201445	146274
10.2355	223699	203685	147661
10.2417	229781	206737	149651
10.2478	225400	203933	146541
10.254	222894	205608	145937
10.2602	240857	224497	157230
10.2664	270662	249343	175446
10.2726	272629	245786	178475
10.2788	236045	210949	158008
10.285	197375	177582	134239
10.2912	172542	155521	118247
10.2973	165111	148294	111940
10.3035	198439	177800	129003
10.3097	254908	227483	161421
10.3159	267576	237944	170834
10.3221	216511	192714	143330
10.3283	149235	133706	104660
10.3345	105712	94724.1	78758.7
10.3406	86300.3	75909.6	67475.1
10.3468	78946.6	68275.8	63676.7
10.353	78783.7	68417.6	63233.6
10.3592	90828.4	80323.3	68787.3
10.3654	124987	112096	87336.5
10.3715	175318	158168	118515
10.3777	216041	193844	152975
10.3839	229335	200644	186838
10.3901	209691	175052	214240
10.3963	166128	130518	218253
10.4025	125262	94021.9	191523
10.4087	101154	76961	147941
10.4148	89521.1	71544.5	109400
10.421	88143.3	73699.9	88495.6
10.4272	105642	91984.9	88574.1
10.4334	148720	132606	108986
10.4396	191443	170380	133427
10.4458	191416	167921	134912
10.452	158373	135977	116094
10.4581	136087	113349	103579
10.4643	128132	104279	99574.5
10.4705	113246	92535.9	89601.7
10.4767	92067.9	77640.6	74141.5
10.4829	77843.9	68333.8	63307.9
10.4891	75462.8	67749.3	61513.3
10.4953	79519.8	72003.1	65705.9
10.5014	81737.5	74568.9	69856.1
10.5076	78877	72154.6	69406.5
10.5138	73559	67088	64800.9
10.52	69208.1	62813.4	59664.8
10.5262	66602.7	59915	56147.6
10.5324	65031.9	57926.8	54461.8
10.5386	64240.2	56820.2	54278
10.5447	63990.4	56546.1	54833.5
10.5509	63729	56621.7	54982.6
10.5571	63002.2	56272.6	54250.2
10.5633	61771.1	55218.1	52851.8
10.5695	61048.7	54359.6	51495.7
10.5757	62286.6	55098.8	51305.8
10.5818	65312	57623.4	52669.1
10.588	67962.8	60284.3	54332
10.5942	68129	61049.8	54794
10.6004	66170.9	59785.9	53949.8
10.6066	64878.8	58832.4	53446.6
10.6128	65941.9	60046	54551.2
10.6189	67533.6	61742.8	56076
10.6251	67797.7	62042.5	56397.2
10.6313	67783.2	61912	55937.2
10.6375	68228.8	61637.5	55344.2
10.6437	67249.4	60176.2	54159.9
10.6499	64280.4	57607.9	52334.1
10.6561	61445.6	55363.9	50693.4
10.6623	61331.4	55498.6	50437.8
10.6684	65869.5	60276.9	52958.4
10.6746	75311.3	70291.4	58828.3
10.6808	85978.7	81132.2	65610.8
10.687	91866.6	86212.1	69384.7
10.6932	95124.2	88083.5	72308.6
10.6994	111663	101623	88315.8
10.7056	166793	149066	149133
10.7117	284775	250890	301610
10.7179	439207	380229	535260
10.7241	522378	444781	700770
10.7303	463684	393947	651090
10.7365	334158	288843	454743
10.7426	230787	203950	279901
10.7488	172352	154177	185291
10.755	140702	127295	143237
10.7612	125148	114787	125314
10.7674	121236	112246	118946
10.7736	123467	114670	117392
10.7798	127302	117864	116907
10.7859	131734	121013	117686
10.7921	136267	123820	119786
10.7983	139631	126259	120904
10.8045	144893	136985	122616
10.8107	162216	185204	135283
10.8169	200686	312378	171165
10.8231	248700	490630	224230
10.8293	269874	573661	255138
10.8354	246096	476194	232552
10.8416	205220	310642	181785
10.8478	175798	202306	143312
10.854	157979	156637	123685
10.8602	147736	140271	114693
10.8664	144356	135544	111588
10.8725	142101	131987	109325
10.8787	137196	126292	105464
10.8849	132844	121574	102723
10.8911	129059	118013	101700
10.8973	122536	112476	99198.8
10.9035	116665	107641	95288.2
10.9096	119023	110348	95085.9
10.9158	131900	122130	101753
10.922	147237	134763	111197
10.9282	155558	139391	118439
10.9344	158365	138610	124009
10.9406	158507	138050	127050
10.9467	153640	135967	123561
10.9529	146848	132173	116208
10.9591	145688	132818	112455
10.9653	149512	137784	113073
10.9715	149482	138040	112417
10.9777	143565	132329	108639
10.9839	138331	127887	104893
10.9901	138242	128136	103898
10.9962	144678	134206	108134
11.0024	157058	146879	118855
11.0086	169249	160308	131690
11.0148	173985	165756	138352
11.021	171859	162665	135678
11.0272	170072	159517	129971
11.0334	176171	165886	130172
11.0395	193282	185079	139927
11.0457	216037	208767	154158
11.0519	232659	222811	163464
11.0581	229449	214697	159530
11.0643	207702	189726	144522
11.0704	189795	171733	133186
11.0767	190938	173492	134380
11.0828	204796	187565	143649
11.089	214257	197080	150497
11.0952	210841	194052	150311
11.1014	217033	200364	156190
11.1076	255599	237925	181034
11.1137	300359	279978	207714
11.1199	305335	281602	208275
11.1261	264515	241395	181262
11.1323	218637	199264	151455
11.1385	217301	197201	147463
11.1447	276383	244164	177458
11.1509	364236	311373	223368
11.157	438936	371231	264618
11.1632	471400	404034	286396
11.1694	435309	380863	270413
11.1756	347904	310798	222594
11.1818	285008	258220	186044
11.188	280594	255797	183443
11.1942	298544	275366	196276
11.2003	323960	302052	214403
11.2065	367380	341972	242394
11.2127	408053	375998	269679
11.2189	412229	376296	277220
11.2251	384930	351828	265701
11.2313	362997	334560	253141
11.2375	352010	322899	241961
11.2436	332986	301805	225348
11.2498	310747	281542	210514
11.256	298819	271649	202840
11.2622	299694	273227	202056
11.2684	320962	294113	214952
11.2746	359528	327619	238622
11.2807	380139	342903	249576
11.2869	355100	318898	232108
11.2931	302882	271410	200424
11.2993	260214	233148	176910
11.3055	241626	216630	167203
11.3117	250403	226504	172409
11.3178	283083	259696	191722
11.324	306006	280906	204479
11.3302	286769	260470	191057
11.3364	237862	215884	161435
11.3426	193136	177843	135511
11.3488	172254	160599	123372
11.355	176806	165240	126108
11.3612	209997	194928	148748
11.3673	299500	271140	214562
11.3735	450225	389718	329671
11.3797	566208	467356	422436
11.3859	526373	420237	397385
11.3921	361738	286556	275134
11.3983	220340	180901	167562
11.4045	192014	171036	139631
11.4106	286880	268347	192717
11.4168	466311	438664	301292
11.423	604347	561098	392291
11.4292	561772	510731	375471
11.4354	375436	335084	263555
11.4415	210598	185746	160251
11.4477	139512	121010	115973
11.4539	122322	105326	104774
11.4601	118927	104843	99513.5
11.4663	125958	114484	99564.7
11.4725	146946	134912	109226
11.4787	171657	156644	123212
11.4848	183441	166062	130808
11.491	170243	153191	123940
11.4972	137636	123574	106651
11.5034	107787	97320.9	90421.2
11.5096	93109.8	84491.6	81035.7
11.5158	93074.1	84009.7	79410.9
11.522	114071	102291	90216.6
11.5282	166446	150679	119227
11.5343	225316	207179	152525
11.5405	232550	214916	157209
11.5467	180477	165965	128081
11.5529	124368	113713	96042.3
11.5591	96963.4	88634.7	79973.4
11.5653	89578.6	81895	75126.9
11.5714	89023.4	81203.7	74575.9
11.5776	90084.1	81986.8	75748.1
11.5838	90632.6	82534.9	76652.6
11.59	89447.6	81790.8	75533
11.5962	87267.7	80174.4	73101.6
11.6024	86223.4	79532.1	71653.1
11.6085	87367.6	80622.3	71933.2
11.6147	88712.3	81441.1	72488.1
11.6209	87642.6	79910.6	71787.2
11.6271	85352.8	77329.6	70284.4
11.6333	84954.7	76245.1	69433.1
11.6395	86674.7	77062.9	69767.5
11.6456	88652.4	79429.2	70985
11.6518	90247.9	82507.8	72578.2
11.658	91342.6	84446.7	73816.7
11.6642	91893.8	84898.6	74761.8
11.6704	94594.7	86740.3	78654.1
11.6766	106218	96458	95362.3
11.6828	134233	121946	142028
11.689	179576	165495	229588
11.6951	226114	211650	330462
11.7013	242816	229285	374710
11.7075	219934	208099	329513
11.7137	183572	173959	248507
11.7199	157475	150239	189796
11.7261	144233	138268	161789
11.7323	141240	135406	158164
11.7384	151794	146692	186213
11.7446	176174	172365	244018
11.7508	200537	196119	291065
11.757	207570	199894	286103
11.7632	193847	182987	240088
11.7693	172115	160693	192260
11.7756	159127	148319	164199
11.7817	158508	147368	153713
11.7879	162642	150502	150775
11.7941	164194	151213	148011
11.8003	161847	148526	144509
11.8065	159215	146255	143706
11.8126	157499	144990	144958
11.8188	154529	142353	142725
11.825	150625	139174	136162
11.8312	149151	138058	130100
11.8374	151775	140611	128245
11.8436	157226	146063	130940
11.8498	162081	150030	135426
11.8559	162700	149733	137372
11.8621	159988	146736	135246
11.8683	159052	144804	132283
11.8745	168486	149775	135782
11.8807	199592	169220	154207
11.8869	245768	199623	184495
11.8931	268948	217094	202316
11.8992	247426	205177	190539
11.9054	207279	178660	164332
11.9116	180829	160158	145846
11.9178	174624	156326	141150
11.924	178540	160192	144364
11.9302	180562	161617	146876
11.9363	175867	157654	143343
11.9425	168926	152470	136083
11.9487	167718	152844	132511
11.9549	176413	162453	136928
11.9611	192434	178298	147027
11.9673	204575	189965	154236
11.9735	201733	187441	151436
11.9796	193744	179956	145147
11.9858	199046	184556	147621
11.992	211881	196118	155657
11.9982	212201	195856	155853
12.0044	196674	181568	146296
12.0106	181408	168405	137356
12.0168	180088	167726	136574
12.0229	189874	176887	141971
12.0291	205188	191956	150448
12.0353	223038	208522	160184
12.0415	228240	210318	162996
12.0477	211105	191876	154080
12.0539	192534	176092	145358
12.0601	199701	185602	151629
12.0662	230560	214972	170227
12.0724	255877	237211	183361
12.0786	257823	238400	182468
12.0848	248999	231129	175993
12.091	241750	225063	170940
12.0972	236842	219838	167685
12.1034	237898	219175	168050
12.1095	245982	226571	173174
12.1157	258645	240617	181197
12.1219	275663	257178	190536
12.1281	290412	267903	197909
12.1343	294691	268486	199506
12.1404	289240	262156	195588
12.1466	277401	250259	188081
12.1528	263156	237272	179525
12.159	259052	234648	178453
12.1652	274429	248637	191894
12.1714	298554	270253	211510
12.1776	306994	278994	219213
12.1837	289238	264699	209424
12.1899	261983	240877	194589
12.1961	241356	221816	184673
12.2023	229041	210580	178913
12.2085	228640	210079	177242
12.2147	246118	224380	183466
12.2209	274640	248290	195470
12.2271	294644	265948	203863
12.2332	290291	263276	200505
12.2394	259148	236589	182852
12.2456	219748	200751	159732
12.2518	197735	179532	145666
12.258	203334	184195	147306
12.2642	237868	217610	166805
12.2703	285134	262956	195622
12.2765	300328	276447	206128
12.2827	262456	239206	184693
12.2889	205423	184696	152082
12.2951	172006	152695	132400
12.3013	168524	148974	128811
12.3074	175318	156358	131305
12.3136	182634	165088	135226
12.3198	197290	178832	143828
12.326	215848	195180	154252
12.3322	215579	196078	153773
12.3384	189994	173913	139222
12.3445	159306	145778	121634
12.3507	139801	127770	110163
12.3569	135887	124645	107471
12.3631	147140	136130	114182
12.3693	167846	157068	127697
12.3755	189344	178166	142216
12.3817	199343	185632	149080
12.3879	185292	168612	140601
12.394	153503	137210	121670
12.4002	129616	116173	107780
12.4064	129774	117499	107782
12.4126	145555	132272	116084
12.4188	154866	141051	120384
12.425	146201	133260	114796
12.4312	127523	116202	103697
12.4373	111744	101898	94125.2
12.4435	103596	94772.5	88854.9
12.4497	100700	92593.4	86857.2
12.4559	102557	94691.1	88478.4
12.4621	112268	103730	95618.9
12.4682	129323	118779	107193
12.4744	145183	132243	117842
12.4806	150684	136262	123284
12.4868	143638	128198	123627
12.493	129039	113489	119768
12.4992	115108	100977	111777
12.5054	107285	95278	102040
12.5115	108284	97389.2	96835.9
12.5177	119524	107955	100461
12.5239	135312	122510	108834
12.5301	141374	128395	111850
12.5363	132474	120392	106050
12.5425	119783	109089	98318.4
12.5487	112461	103057	93766.2
12.5549	108955	100328	91257.6
12.561	106378	97915.8	89378.6
12.5672	105516	96855.5	88693.2
12.5734	107056	98295.2	89783.9
12.5796	110237	100838	92061.4
12.5858	113597	102633	94257.3
12.592	115188	103261	95434.1
12.5981	114716	103710	95981
12.6043	114725	105491	96928.8
12.6105	116958	108678	98630.7
12.6167	120628	112193	100796
12.6229	124673	115458	102911
12.6291	127816	117970	104659
12.6352	129016	119102	105717
12.6414	129262	119389	106172
12.6476	130692	120332	106724
12.6538	133578	122482	108038
12.66	136092	124505	109402
12.6662	136806	125326	109626
12.6724	135521	124485	108586
12.6785	132996	122032	106837
12.6847	132056	120791	105896
12.6909	135300	123542	107467
12.6971	141518	128842	111964
12.7033	148317	132501	118564
12.7095	154408	132605	125604
12.7157	157818	131395	130510
12.7218	157483	132283	131759
12.728	155878	135619	129808
12.7342	155477	138554	126184
12.7404	155713	139377	122786
12.7466	155014	139143	120572
12.7528	153309	138743	119266
12.759	151547	138110	118215
12.7651	150919	137809	117403
12.7713	151452	138494	117318
12.7775	152563	140098	118125
12.7837	155452	142467	119860
12.7899	162126	145727	121713
12.7961	173521	150203	122862
12.8023	187348	156064	125016
12.8084	198323	163521	131617
12.8146	205684	172837	143046
12.8208	211021	180473	153975
12.827	211933	182357	159038
12.8332	210399	182562	159382
12.8393	213434	187695	159754
12.8455	217973	194410	160180
12.8517	211320	191096	155025
12.8579	193074	176495	144304
12.8641	178117	163812	135565
12.8703	177349	163309	134488
12.8765	189773	174526	141111
12.8826	207995	190709	152171
12.8888	220704	201481	161010
12.895	218208	199436	160586
12.9012	208169	192085	154283
12.9074	209333	194100	153604
12.9136	224991	207585	162062
12.9198	243343	222204	172968
12.926	259104	234996	182438
12.9321	273466	248452	190901
12.9383	277263	253794	193800
12.9445	264571	244498	187798
12.9507	250666	232433	179880
12.9569	257384	236180	182505
12.9631	289878	264764	201268
12.9692	325867	300662	223248
12.9754	334649	311553	228206
12.9816	314914	293674	215939
12.9878	293823	272510	202909
12.994	289542	265458	199661
13.0002	297335	269890	204315
13.0063	307202	278177	211437
13.0125	316884	286490	217851
13.0187	320471	287499	218453
13.0249	307461	275202	208929
13.0311	283614	257338	195097
13.0373	268688	248068	187352
13.0435	276440	257410	193086
13.0496	307636	287082	213625
13.0558	348498	324490	240640
13.062	370292	342962	257863
13.0682	357175	328501	256259
13.0744	327416	298959	242215
13.0806	307676	280423	227410
13.0868	312524	285213	224319
13.0929	338718	308392	236514
13.0991	356936	324207	247637
13.1053	338692	309352	238432
13.1115	294819	272504	213004
13.1177	258650	239701	190584
13.1239	243944	224395	180488
13.1301	240715	221386	178407
13.1362	239748	222222	178346
13.1424	242011	225778	179733
13.1486	249719	232486	183672
13.1548	260787	240265	189396
13.161	270254	246616	194654
13.1671	270189	245444	194892
13.1733	254410	231329	186048
13.1795	236735	216029	176033
13.1857	241663	220813	178762
13.1919	268766	244831	193608
13.1981	288362	263194	204188
13.2043	274859	252295	195655
13.2104	236182	216262	172657
13.2166	202445	182785	154018
13.2228	190383	169134	149764
13.229	193372	170733	153888
13.2352	196905	175293	156131
13.2414	194159	175298	153259
13.2476	189502	172404	150242
13.2538	190549	173625	152954
13.2599	196800	179619	160713
13.2661	198347	181029	165484
13.2723	187962	171798	160117
13.2785	172495	158541	147600
13.2847	165657	152972	138719
13.2909	171951	158520	138734
13.297	187726	171167	145147
13.3032	208992	188604	155551
13.3094	224221	202820	164272
13.3156	216782	198698	161539
13.3218	188051	173913	146097
13.328	158751	146397	128740
13.3341	145321	133035	119859
13.3403	147950	135002	120329
13.3465	155872	142063	124294
13.3527	157368	142814	125398
13.3589	149590	135330	121489
13.3651	139229	126106	115877
13.3713	132681	120575	112341
13.3774	131446	119380	112679
13.3836	136925	123247	120592
13.3898	153399	135364	143062
13.396	180253	154749	178245
13.4022	202053	170490	203570
13.4084	201782	171460	197563
13.4146	182675	158996	168936
13.4207	160802	143434	141430
13.4269	146655	132828	126064
13.4331	141649	129105	120764
13.4393	144345	132013	121888
13.4455	155518	142492	128606
13.4517	174780	159492	139349
13.4579	191147	172974	147245
13.464	190068	171041	145399
13.4702	174811	157096	136192
13.4764	160151	144286	127958
13.4826	152686	138274	124346
13.4888	150653	137019	124031
13.495	151008	137450	125001
13.5012	151747	137954	126066
13.5073	152778	138602	126838
13.5135	154776	139956	127306
13.5197	157658	142072	128165
13.5259	161039	144873	130342
13.5321	164549	148432	134419
13.5382	166432	151418	138514
13.5444	165164	151532	139013
13.5506	162873	149695	136071
13.5568	162566	149359	133680
13.563	164627	152126	134876
13.5692	167790	156488	138560
13.5754	169566	159082	140843
13.5816	168287	157655	139279
13.5877	165390	153778	135555
13.5939	163880	150873	133131
13.6001	165002	150315	133371
13.6063	167851	151769	135831
13.6125	171627	154457	139258
13.6187	174925	157105	141508
13.6249	175588	158612	141043
13.631	173322	157877	138428
13.6372	170630	155730	135918
13.6434	171714	156542	136722
13.6496	178860	163364	141976
13.6558	187504	171811	148116
13.6619	189612	173982	149716
13.6681	184215	168880	146005
13.6743	178876	163565	142078
13.6805	180981	164717	143169
13.6867	191388	173442	150393
13.6929	204433	184987	159781
13.6991	210839	190675	164703
13.7052	206247	185964	161601
13.7114	196464	176331	153993
13.7176	190134	170353	148228
13.7238	190291	170688	147189
13.73	193837	173575	148786
13.7362	195777	174651	149564
13.7424	193803	172887	148226
13.7485	189501	169534	145560
13.7547	186603	167559	143892
13.7609	190544	172274	147652
13.7671	209907	193852	165854
13.7733	259530	249282	214163
13.7795	345116	342832	298630
13.7857	428417	430145	382820
13.7918	443057	442246	402706
13.798	376602	371707	342590
13.8042	289116	281311	256228
13.8104	235781	224086	197535
13.8166	221908	205946	175270
13.8228	228549	209585	174107
13.829	237769	217507	178521
13.8351	238461	218148	178406
13.8413	229850	209838	172261
13.8475	220822	201336	166037
13.8537	219353	200209	164480
13.8599	224187	204827	166802
13.866	229314	209975	169712
13.8722	232208	212435	171470
13.8784	234057	211870	172022
13.8846	233583	209100	171116
13.8908	229770	205466	168918
13.897	225060	201977	166410
13.9032	221524	199161	164714
13.9093	221085	198707	164883
13.9155	225223	202296	167661
13.9217	231994	208990	172148
13.9279	237406	215016	175948
13.9341	238665	216442	176520
13.9403	234396	211361	173291
13.9465	225681	202647	168577
13.9527	218936	196733	165568
13.9588	221807	199547	168744
13.965	238795	214975	183355
13.9712	268759	241859	209262
13.9774	299672	270495	235970
13.9836	313568	285830	249114
13.9898	304916	280657	244155
13.996	284694	263370	229292
14.0021	266162	246396	214964
14.0083	253399	235093	204930
14.0145	243803	227259	196708
14.0207	234650	218797	188009
14.0269	225831	209758	179979
14.033	221243	204394	175645
14.0392	224449	206880	177424
14.0454	232659	214830	183628
14.0516	237718	220494	188282
14.0578	234520	218293	186799
14.064	225650	209339	180041
14.0702	215626	198775	172347
14.0763	208245	190964	167314
14.0825	206129	187886	165924
14.0887	207800	188819	167039
14.0949	209115	190667	167847
14.1011	206756	189495	165942
14.1073	200356	183819	161361
14.1135	191993	175854	155990
14.1196	184812	169009	151849
14.1258	181122	165070	149655
14.132	180424	163593	148937
14.1382	180642	163354	148752
14.1444	181102	163808	148654
14.1506	182159	164610	149143
14.1568	182856	164880	149965
14.1629	181610	163728	149861
14.1691	178923	161454	148486
14.1753	177207	159906	147310
14.1815	177740	160006	147672
14.1877	179106	160428	148932
14.1939	178605	159257	149068
14.2	175595	156364	147255
14.2062	171864	153180	144569
14.2124	168856	150933	142400
14.2186	167131	149833	140834
14.2248	166248	149245	139653
14.231	164445	147896	138468
14.2371	160591	144537	136610
14.2433	155510	139562	134126
14.2495	151036	135246	131853
14.2557	149155	133613	130691
14.2619	150236	134658	130968
14.2681	152569	136699	131997
14.2743	153498	137513	132431
14.2805	151790	136368	131954
14.2866	149512	134714	131524
14.2928	149507	134644	132061
14.299	151695	136470	133270
14.3052	153284	137962	134033
14.3114	152899	137625	134017
14.3176	152340	136796	134134
14.3238	153394	137371	135173
14.3299	155864	139870	136811
14.3361	158688	143553	138671
14.3423	161196	147202	140724
14.3485	163326	150335	142768
14.3547	165168	153230	144332
14.3608	166270	154858	144858
14.367	164616	153183	143578
14.3732	158876	147195	139837
14.3794	150922	138646	134527
14.3856	144020	130932	129677
14.3918	140164	126495	126817
14.398	139756	125871	126336
14.4041	141700	127883	127505
14.4103	144048	130146	128960
14.4165	144967	130730	129405
14.4227	143816	129368	128597
14.4289	141265	127089	127363
14.4351	138928	125163	126303
14.4413	138061	124151	125767
14.4474	138230	123932	125747
14.4536	138835	124135	126146
14.4598	140166	125023	127086
14.466	142630	127124	128366
14.4722	146060	130276	129959
14.4784	149419	133577	132032
14.4846	151943	136147	134200
14.4907	153573	137861	136201
14.4969	154904	139305	138556
14.5031	157606	142098	142630
14.5093	163484	148375	149971
14.5155	171748	157561	159148
14.5217	177537	164531	165197
14.5279	176377	163975	163893
14.534	169349	156467	156550
14.5402	162038	148036	148409
14.5464	158326	143470	143130
14.5526	157611	142396	140917
14.5588	157466	141817	140291
14.5649	156115	139780	139468
14.5711	153291	136667	137882
14.5773	150330	133960	136227
14.5835	148714	132452	135212
14.5897	148694	132046	135057
14.5959	150319	132528	135681
14.6021	153422	134211	137185
14.6082	157968	137376	139972
14.6144	164542	142314	144393
14.6206	171913	148108	149851
14.6268	176520	151971	153825
14.633	175724	151964	153788
14.6392	171017	148948	150363
14.6454	166286	145420	146511
14.6516	163944	143431	144129
14.6577	163848	143417	143457
14.6639	165128	144594	143701
14.6701	171112	148315	145178
14.6763	196329	163812	152440
14.6825	265962	207871	174183
14.6887	393813	290169	215829
14.6949	543305	390191	266692
14.701	630286	456269	299655
14.7072	600801	446251	294129
14.7134	485110	371233	257147
14.7196	356970	282210	214288
14.7258	266247	217820	182986
14.7319	217728	183269	164778
14.7381	195364	166980	155258
14.7443	185430	159375	150877
14.7505	180864	156219	149266
14.7567	178518	154913	149071
14.7629	176720	153662	149006
14.7691	174658	152018	148306
14.7752	172680	150574	147395
14.7814	171369	149406	146687
14.7876	170584	148238	146248
14.7938	169719	147368	146108
14.8	169267	146912	146418
14.8062	169869	147422	147473
14.8124	171800	149794	149308
14.8185	175649	154151	152474
14.8247	182662	160862	158638
14.8309	194460	171744	169730
14.8371	210874	186995	185543
14.8433	227056	201854	200609
14.8495	234566	209064	206711
14.8557	229148	204985	201279
14.8618	215556	193235	189575
14.868	202383	180849	178240
14.8742	195322	173119	171027
14.8804	194512	170824	168519
14.8866	196327	171742	168595
14.8928	197176	172841	168676
14.8989	195148	171861	167394
14.9051	190693	168290	164488
14.9113	186134	163796	161318
14.9175	184072	161276	159825
14.9237	185440	161837	160633
14.9299	188897	164374	162754
14.936	191783	167004	164497
14.9422	192726	168190	165119
14.9484	192214	168448	165068
14.9546	191175	168716	164930
14.9608	190204	168952	164799
14.967	189270	168644	164459
14.9732	187934	167717	163740
14.9794	186206	166186	162990
14.9855	185272	164388	162707
14.9917	186337	164007	163670
14.9979	190167	166665	166252
15.0041	197068	172326	170538
15.0103	205753	179313	175566
15.0165	212460	184322	179280
15.0227	213544	184818	179763
15.0288	208592	180912	176659
15.035	200999	174430	171647
15.0412	194171	167612	166939
15.0474	189500	162741	163675
15.0536	188071	161460	162402
15.0597	189742	163972	163344
15.0659	192795	168406	165594
15.0721	195336	171581	167507
15.0783	195996	171891	168303
15.0845	194768	170469	168003
15.0907	193023	169148	167319
15.0969	191842	168375	167076
15.103	191271	168060	167909
15.1092	191747	168916	170499
15.1154	194043	171640	174576
15.1216	197488	175429	178966
15.1278	199971	178506	182467
15.134	201042	179839	184146
15.1402	201117	179698	183900
15.1463	200691	179082	182594
15.1525	200222	178241	180727
15.1587	199233	176572	178434
15.1649	196883	174076	175619
15.1711	193019	170829	172229
15.1773	188663	167187	168858
15.1835	185523	164501	166691
15.1896	184959	163470	166094
15.1958	186172	163782	166652
15.202	187328	164730	167750
15.2082	188015	165613	169029
15.2144	188525	166318	170574
15.2206	188710	166580	172066
15.2267	187816	165975	172856
15.2329	185535	164285	172720
15.2391	182732	161747	171941
15.2453	180171	158989	170812
15.2515	178119	156546	169372
15.2577	176673	154918	167570
15.2638	175575	154184	165514
15.27	174998	154295	163887
15.2762	174903	154873	163377
15.2824	174613	155195	163417
15.2886	173653	154558	163145
15.2948	172012	152807	162284
15.301	169692	150407	160983
15.3072	167432	148120	159751
15.3133	166087	146668	159376
15.3195	166472	146741	160442
15.3257	168919	148837	162926
15.3319	172264	151870	165838
15.3381	173894	153618	167444
15.3443	172296	152557	166464
[truncated: 2,047 more rows]
